# Supplementary material for: Crystal structure of 4-methyl-N-{[1-(4-methyl­benzo­yl)piperidin-4-yl]meth­yl}benzamide
Source: Acta Crystallogr Sect E Struct Rep Online. 2014 Oct 15;70(Pt 11):o1157. doi: 10.1107/S1600536814021965 (PMC4257237; doi:10.1107/S1600536814021965)
Supplement: Supplementary file 1 [file e-70-o1157-sup1.cif]

##############################################################################
#                                                                            #
# This CIF contains the data in a paper accepted for publication in          #
# Acta Crystallographica Section E. It conforms to the requirements of       #
# Notes for Authors for Acta Crystallographica Section E, and has been       #
# peer reviewed under the auspices of the IUCr Commission on Journals.       #
#                                                                            #
# Full details of the Crystallographic Information File format               #
# are given in the paper "The Crystallographic Information File (CIF):       #
# a New Standard Archive File for Crystallography" by S. R. Hall, F. H.      #
# Allen and I. D. Brown [Acta Cryst. (1991), A47, 655-685].                  #
#                                                                            #
# The current version of the core CIF dictionary is obtainable from          #
# ftp://ftp.iucr.org/pub/cif_core.dic.                                       #
#                                                                            #
# Software is freely available for graphical display of the structure(s)     #
# in this CIF. For information consult the CIF software page                 #
# http://www.iucr.org/resources/cif/software.                                #
#                                                                            #
# This file may be used for bona fide research purposes within the           #
# scientific community so long as proper attribution is given to the journal # 
# article from which it was obtained.                                        #
#                                                                            #
##############################################################################
data_I
_audit_creation_method     SHELXL97
_database_code_depnum_ccdc_archive     'CCDC 1027556'
_chemical_name_systematic
;
4-Methyl-<i>N</i>-{[1-(4-methylbenzoyl)piperidin-4-yl]methyl}benzamide
;
_chemical_name_common     ?
_chemical_formula_moiety     'C22 H26 N2 O2'
_chemical_formula_sum     'C22 H26 N2 O2'
_chemical_formula_iupac     'C22 H26 N2 O2'
_chemical_formula_weight     350.45
_chemical_melting_point     ?
_symmetry_cell_setting     orthorhombic
_symmetry_space_group_name_H-M     'P b c a'
_symmetry_space_group_name_Hall     '-P 2ac 2ab'
loop_
    _symmetry_equiv_pos_as_xyz
    'x, y, z'
    '-x+1/2, -y, z+1/2'
    '-x, y+1/2, -z+1/2'
    'x+1/2, -y+1/2, -z'
    '-x, -y, -z'
    'x-1/2, y, -z-1/2'
    'x, -y-1/2, z-1/2'
    '-x-1/2, y-1/2, z'
_cell_length_a     15.3749(6)
_cell_length_b     13.1575(5)
_cell_length_c     19.2929(9)
_cell_angle_alpha     90.00
_cell_angle_beta     90.00
_cell_angle_gamma     90.00
_cell_volume     3902.9(3)
_cell_formula_units_Z     8
_cell_measurement_reflns_used     4831
_cell_measurement_theta_min     2.29
_cell_measurement_theta_max     28.26
_cell_measurement_temperature     293(2)
_exptl_crystal_description     block
_exptl_crystal_colour     colourless
_exptl_crystal_size_max     0.20
_exptl_crystal_size_mid     0.15
_exptl_crystal_size_min     0.10
_exptl_crystal_density_diffrn     1.193
_exptl_crystal_density_meas     ?
_exptl_crystal_density_method     'not measured'
_exptl_crystal_F_000     1504
_exptl_absorpt_coefficient_mu     0.077
_exptl_absorpt_correction_type     multi-scan
_exptl_absorpt_process_details
;
(SADABS; Bruker, 2004)
;
_exptl_absorpt_correction_T_min     0.975
_exptl_absorpt_correction_T_max     0.998
_exptl_special_details     ?
_diffrn_ambient_temperature     293(2)
_diffrn_radiation_type     MoK\a
_diffrn_radiation_wavelength     0.71073
_diffrn_radiation_source     'fine-focus sealed tube'
_diffrn_radiation_monochromator     graphite
_diffrn_measurement_device_type     'Bruker Kappa APEXII CCD'
_diffrn_measurement_method     '\w and \f scan'
_diffrn_detector_area_resol_mean     ?
_diffrn_reflns_number     26551
_diffrn_reflns_av_R_equivalents     0.0511
_diffrn_reflns_av_sigmaI/netI     0.0798
_diffrn_reflns_theta_min     2.29
_diffrn_reflns_theta_max     28.26
_diffrn_reflns_theta_full     28.26
_diffrn_measured_fraction_theta_max     0.966
_diffrn_measured_fraction_theta_full     0.966
_diffrn_reflns_limit_h_min     -17
_diffrn_reflns_limit_h_max     20
_diffrn_reflns_limit_k_min     -17
_diffrn_reflns_limit_k_max     12
_diffrn_reflns_limit_l_min     -12
_diffrn_reflns_limit_l_max     25
_diffrn_standards_number     0
_diffrn_standards_interval_count     .
_diffrn_standards_interval_time     .
_diffrn_standards_decay_%     ?
_refine_special_details
;
Refinement of <i>F</i>^2^ against ALL reflections. The weighted <i>R</i>-factor
<i>wR</i> and goodness of fit <i>S</i> are based on <i>F</i>^2^, conventional
<i>R</i>-factors <i>R</i> are based on <i>F</i>, with <i>F</i> set to zero for
negative <i>F</i>^2^. The threshold expression of <i>F</i>^2^ >
\s(<i>F</i>^2^) is used only for calculating <i>R</i>-factors(gt) <i>etc</i>.
and is not relevant to the choice of reflections for refinement.
<i>R</i>-factors based on <i>F</i>^2^ are statistically about twice as large
as those based on <i>F</i>, and <i>R</i>- factors based on ALL data will be
even larger.
;
_reflns_number_total     4831
_reflns_number_gt     1847
_reflns_threshold_expression     I>2\s(I)
_refine_ls_structure_factor_coef     Fsqd
_refine_ls_matrix_type     full
_refine_ls_R_factor_all     0.1836
_refine_ls_R_factor_gt     0.0595
_refine_ls_wR_factor_gt     0.1234
_refine_ls_wR_factor_ref     0.1716
_refine_ls_goodness_of_fit_ref     0.925
_refine_ls_restrained_S_all     0.925
_refine_ls_number_reflns     4831
_refine_ls_number_parameters     235
_refine_ls_number_restraints     0
_refine_ls_hydrogen_treatment     constr
_refine_ls_weighting_scheme     calc
_refine_ls_weighting_details
         'calc w=1/[\s^2^(Fo^2^)+(0.0588P)^2^+1.5890P] where P=(Fo^2^+2Fc^2^)/3'
_atom_sites_solution_hydrogens     geom
_atom_sites_solution_primary     direct
_atom_sites_solution_secondary     difmap
_refine_ls_shift/su_max     0.000
_refine_ls_shift/su_mean     0.000
_refine_diff_density_max     0.182
_refine_diff_density_min     -0.218
_refine_ls_extinction_method     none
_refine_ls_extinction_coef     ?
loop_
    _atom_type_symbol
    _atom_type_description
    _atom_type_scat_dispersion_real
    _atom_type_scat_dispersion_imag
    _atom_type_scat_source
    'C' 'C' 0.0033 0.0016
                         'International Tables Vol C Tables 4.2.6.8 and 6.1.1.4'
    'H' 'H' 0.0000 0.0000
                         'International Tables Vol C Tables 4.2.6.8 and 6.1.1.4'
    'N' 'N' 0.0061 0.0033
                         'International Tables Vol C Tables 4.2.6.8 and 6.1.1.4'
    'O' 'O' 0.0106 0.0060
                         'International Tables Vol C Tables 4.2.6.8 and 6.1.1.4'
_computing_data_collection
;
APEX2 (Bruker, 2004)
;
_computing_cell_refinement
;
APEX2 and SAINT (Bruker, 2004)
;
_computing_data_reduction
;
SAINT and XPREP (Bruker, 2004)
;
_computing_structure_solution
;
SHELXS97 (Sheldrick, 2008)
;
_computing_structure_refinement
;
SHELXL97 (Sheldrick, 2008)
;
_computing_molecular_graphics
;
ORTEP-3 for Windows (Farrugia, 2012)
;
_computing_publication_material
;
SHELXL97 (Sheldrick, 2008)
;
loop_
    _atom_site_type_symbol
    _atom_site_label
    _atom_site_fract_x
    _atom_site_fract_y
    _atom_site_fract_z
    _atom_site_U_iso_or_equiv
    _atom_site_adp_type
    _atom_site_calc_flag
    _atom_site_refinement_flags
    _atom_site_occupancy
    _atom_site_symmetry_multiplicity
    _atom_site_disorder_assembly
    _atom_site_disorder_group
    C C22 0.6965(2) -0.4676(2) 0.47887(18) 0.0948(10) Uani d . 1 1 . .
    H H22A 0.7516 -0.4377 0.4902 0.114 Uiso calc R 1 1 . .
    H H22B 0.7033 -0.5122 0.4399 0.114 Uiso calc R 1 1 . .
    H H22C 0.6753 -0.5055 0.5179 0.114 Uiso calc R 1 1 . .
    N N1 0.24058(14) 0.06231(14) 0.21465(13) 0.0678(7) Uani d . 1 1 . .
    C C1 -0.00836(15) 0.31788(17) 0.17840(14) 0.0539(7) Uani d . 1 1 . .
    C C2 0.03275(17) 0.28524(18) 0.11916(15) 0.0634(7) Uani d . 1 1 . .
    H H2 0.0216 0.3183 0.0775 0.076 Uiso calc R 1 1 . .
    C C3 0.08988(16) 0.20487(19) 0.12001(15) 0.0631(7) Uani d . 1 1 . .
    H H3 0.1158 0.1835 0.0790 0.076 Uiso calc R 1 1 . .
    C C4 0.10897(14) 0.15576(17) 0.18134(14) 0.0504(6) Uani d . 1 1 . .
    C C5 0.06856(16) 0.18834(19) 0.24129(14) 0.0566(7) Uani d . 1 1 . .
    H H5 0.0809 0.1563 0.2831 0.068 Uiso calc R 1 1 . .
    C C6 0.01028(15) 0.26771(18) 0.23982(14) 0.0571(7) Uani d . 1 1 . .
    H H6 -0.0170 0.2880 0.2806 0.069 Uiso calc R 1 1 . .
    C C7 -0.07222(18) 0.4045(2) 0.17671(17) 0.0831(9) Uani d . 1 1 . .
    H H7A -0.0943 0.4163 0.2225 0.100 Uiso calc R 1 1 . .
    H H7B -0.1195 0.3878 0.1462 0.100 Uiso calc R 1 1 . .
    H H7C -0.0436 0.4647 0.1603 0.100 Uiso calc R 1 1 . .
    C C8 0.16482(16) 0.0623(2) 0.18032(15) 0.0582(7) Uani d . 1 1 . .
    C C9 0.29448(18) -0.0291(2) 0.21712(17) 0.0756(9) Uani d . 1 1 . .
    H H9A 0.3451 -0.0199 0.1878 0.091 Uiso calc R 1 1 . .
    H H9B 0.2616 -0.0865 0.1995 0.091 Uiso calc R 1 1 . .
    C C10 0.32335(16) -0.05074(18) 0.29030(15) 0.0653(8) Uani d . 1 1 . .
    H H10A 0.3618 -0.1092 0.2904 0.078 Uiso calc R 1 1 . .
    H H10B 0.2730 -0.0672 0.3184 0.078 Uiso calc R 1 1 . .
    C C11 0.37020(15) 0.03968(18) 0.32161(15) 0.0595(7) Uani d . 1 1 . .
    H H11 0.4215 0.0535 0.2930 0.071 Uiso calc R 1 1 . .
    C C12 0.31090(17) 0.13214(18) 0.31724(16) 0.0704(8) Uani d . 1 1 . .
    H H12A 0.2602 0.1211 0.3463 0.084 Uiso calc R 1 1 . .
    H H12B 0.3415 0.1912 0.3348 0.084 Uiso calc R 1 1 . .
    C C13 0.28185(17) 0.15248(19) 0.24409(17) 0.0758(9) Uani d . 1 1 . .
    H H13A 0.2410 0.2087 0.2437 0.091 Uiso calc R 1 1 . .
    H H13B 0.3316 0.1714 0.2160 0.091 Uiso calc R 1 1 . .
    C C14 0.40150(18) 0.0214(2) 0.39565(15) 0.0701(8) Uani d . 1 1 . .
    H H14A 0.4287 0.0831 0.4126 0.084 Uiso calc R 1 1 . .
    H H14B 0.3514 0.0076 0.4247 0.084 Uiso calc R 1 1 . .
    C C15 0.43907(18) -0.1546(2) 0.42462(14) 0.0650(7) Uani d . 1 1 . .
    C C16 0.50989(17) -0.2317(2) 0.43383(13) 0.0596(7) Uani d . 1 1 . .
    C C17 0.48785(18) -0.3334(2) 0.42988(14) 0.0682(8) Uani d . 1 1 . .
    H H17 0.4311 -0.3516 0.4186 0.082 Uiso calc R 1 1 . .
    C C18 0.5486(2) -0.4082(2) 0.44237(15) 0.0724(8) Uani d . 1 1 . .
    H H18 0.5324 -0.4760 0.4381 0.087 Uiso calc R 1 1 . .
    C C19 0.63257(19) -0.3850(2) 0.46102(14) 0.0695(8) Uani d . 1 1 . .
    C C20 0.65476(19) -0.2835(2) 0.46459(16) 0.0776(9) Uani d . 1 1 . .
    H H20 0.7112 -0.2656 0.4770 0.093 Uiso calc R 1 1 . .
    C C21 0.59503(18) -0.2076(2) 0.45019(14) 0.0688(8) Uani d . 1 1 . .
    H H21 0.6123 -0.1399 0.4515 0.083 Uiso calc R 1 1 . .
    N N2 0.46281(13) -0.06195(16) 0.40288(12) 0.0649(6) Uani d . 1 1 . .
    H H2A 0.5165 -0.0514 0.3928 0.078 Uiso calc R 1 1 . .
    O O1 0.13858(11) -0.01377(14) 0.14932(11) 0.0784(6) Uani d . 1 1 . .
    O O2 0.36348(13) -0.17709(15) 0.43739(12) 0.0903(7) Uani d . 1 1 . .
loop_
    _atom_site_aniso_label
    _atom_site_aniso_U_11
    _atom_site_aniso_U_22
    _atom_site_aniso_U_33
    _atom_site_aniso_U_12
    _atom_site_aniso_U_13
    _atom_site_aniso_U_23
    C22 0.094(2) 0.103(2) 0.088(3) 0.014(2) -0.0037(19) 0.0161(19)
    N1 0.0524(13) 0.0512(13) 0.0998(19) 0.0038(11) -0.0208(13) -0.0054(12)
    C1 0.0500(15) 0.0491(14) 0.0626(19) 0.0003(12) -0.0012(13) -0.0051(13)
    C2 0.0760(19) 0.0608(16) 0.0534(18) 0.0120(15) -0.0029(14) 0.0044(13)
    C3 0.0696(18) 0.0681(17) 0.0518(18) 0.0097(15) 0.0032(13) -0.0024(14)
    C4 0.0442(14) 0.0494(14) 0.0575(17) -0.0011(11) -0.0046(12) -0.0013(13)
    C5 0.0592(17) 0.0620(16) 0.0486(17) -0.0039(14) -0.0040(13) 0.0010(13)
    C6 0.0566(16) 0.0605(16) 0.0543(18) -0.0043(14) 0.0087(13) -0.0079(13)
    C7 0.079(2) 0.0688(18) 0.102(3) 0.0132(16) 0.0057(17) -0.0044(17)
    C8 0.0517(16) 0.0571(17) 0.0659(19) -0.0026(13) -0.0026(14) -0.0014(14)
    C9 0.0630(18) 0.0685(18) 0.095(3) 0.0176(15) -0.0140(16) -0.0107(17)
    C10 0.0535(16) 0.0542(16) 0.088(2) 0.0099(13) -0.0041(15) -0.0025(15)
    C11 0.0425(14) 0.0619(16) 0.074(2) -0.0021(13) 0.0008(13) 0.0039(14)
    C12 0.0559(16) 0.0542(16) 0.101(3) -0.0060(13) -0.0106(16) -0.0082(15)
    C13 0.0550(17) 0.0574(17) 0.115(3) -0.0053(14) -0.0228(16) 0.0050(17)
    C14 0.0614(17) 0.0717(18) 0.077(2) -0.0026(15) 0.0065(15) -0.0039(15)
    C15 0.0598(19) 0.080(2) 0.0554(18) -0.0082(16) 0.0033(14) 0.0081(15)
    C16 0.0611(18) 0.0724(19) 0.0451(16) -0.0070(15) -0.0011(12) 0.0101(13)
    C17 0.0668(18) 0.082(2) 0.0558(19) -0.0141(17) -0.0077(14) 0.0083(15)
    C18 0.084(2) 0.0709(19) 0.062(2) -0.0063(18) -0.0051(15) 0.0078(15)
    C19 0.070(2) 0.083(2) 0.0557(19) 0.0009(17) 0.0004(14) 0.0113(15)
    C20 0.0625(19) 0.091(2) 0.079(2) -0.0083(18) -0.0071(15) 0.0125(18)
    C21 0.0663(19) 0.0714(18) 0.069(2) -0.0080(16) -0.0049(15) 0.0095(15)
    N2 0.0518(13) 0.0738(15) 0.0691(17) -0.0011(12) 0.0025(11) 0.0105(12)
    O1 0.0663(12) 0.0677(12) 0.1013(17) 0.0074(10) -0.0196(11) -0.0242(11)
    O2 0.0584(13) 0.1027(15) 0.1098(18) -0.0099(11) 0.0146(11) 0.0269(13)
_geom_special_details
;
All e.s.d.'s (except the e.s.d. in the dihedral angle between two l.s. planes)
are estimated using the full covariance matrix. The cell e.s.d.'s are taken
into account individually in the estimation of e.s.d.'s in distances, angles
and torsion angles; correlations between e.s.d.'s in cell parameters are only
used when they are defined by crystal symmetry. An approximate (isotropic)
treatment of cell e.s.d.'s is used for estimating e.s.d.'s involving l.s.
planes.
;
loop_
    _geom_bond_atom_site_label_1
    _geom_bond_atom_site_label_2
    _geom_bond_site_symmetry_2
    _geom_bond_distance
    _geom_bond_publ_flag
    C22 C19 . 1.505(4) ?
    C22 H22A . 0.9600 ?
    C22 H22B . 0.9600 ?
    C22 H22C . 0.9600 ?
    N1 C8 . 1.340(3) ?
    N1 C13 . 1.460(3) ?
    N1 C9 . 1.461(3) ?
    C1 C2 . 1.375(3) ?
    C1 C6 . 1.386(3) ?
    C1 C7 . 1.505(3) ?
    C2 C3 . 1.375(3) ?
    C2 H2 . 0.9300 ?
    C3 C4 . 1.380(3) ?
    C3 H3 . 0.9300 ?
    C4 C5 . 1.381(3) ?
    C4 C8 . 1.500(3) ?
    C5 C6 . 1.376(3) ?
    C5 H5 . 0.9300 ?
    C6 H6 . 0.9300 ?
    C7 H7A . 0.9600 ?
    C7 H7B . 0.9600 ?
    C7 H7C . 0.9600 ?
    C8 O1 . 1.233(3) ?
    C9 C10 . 1.507(4) ?
    C9 H9A . 0.9700 ?
    C9 H9B . 0.9700 ?
    C10 C11 . 1.516(3) ?
    C10 H10A . 0.9700 ?
    C10 H10B . 0.9700 ?
    C11 C12 . 1.523(3) ?
    C11 C14 . 1.526(4) ?
    C11 H11 . 0.9800 ?
    C12 C13 . 1.504(4) ?
    C12 H12A . 0.9700 ?
    C12 H12B . 0.9700 ?
    C13 H13A . 0.9700 ?
    C13 H13B . 0.9700 ?
    C14 N2 . 1.452(3) ?
    C14 H14A . 0.9700 ?
    C14 H14B . 0.9700 ?
    C15 O2 . 1.224(3) ?
    C15 N2 . 1.340(3) ?
    C15 C16 . 1.499(4) ?
    C16 C17 . 1.382(3) ?
    C16 C21 . 1.383(3) ?
    C17 C18 . 1.379(4) ?
    C17 H17 . 0.9300 ?
    C18 C19 . 1.374(4) ?
    C18 H18 . 0.9300 ?
    C19 C20 . 1.381(4) ?
    C20 C21 . 1.384(4) ?
    C20 H20 . 0.9300 ?
    C21 H21 . 0.9300 ?
    N2 H2A . 0.8600 ?
loop_
    _geom_angle_atom_site_label_1
    _geom_angle_atom_site_label_2
    _geom_angle_atom_site_label_3
    _geom_angle_site_symmetry_1
    _geom_angle_site_symmetry_3
    _geom_angle
    _geom_angle_publ_flag
    C19 C22 H22A . . 109.5 ?
    C19 C22 H22B . . 109.5 ?
    H22A C22 H22B . . 109.5 ?
    C19 C22 H22C . . 109.5 ?
    H22A C22 H22C . . 109.5 ?
    H22B C22 H22C . . 109.5 ?
    C8 N1 C13 . . 124.8(2) ?
    C8 N1 C9 . . 120.6(2) ?
    C13 N1 C9 . . 114.2(2) ?
    C2 C1 C6 . . 117.8(2) ?
    C2 C1 C7 . . 121.2(2) ?
    C6 C1 C7 . . 120.9(2) ?
    C1 C2 C3 . . 121.6(2) ?
    C1 C2 H2 . . 119.2 ?
    C3 C2 H2 . . 119.2 ?
    C2 C3 C4 . . 120.4(2) ?
    C2 C3 H3 . . 119.8 ?
    C4 C3 H3 . . 119.8 ?
    C3 C4 C5 . . 118.5(2) ?
    C3 C4 C8 . . 119.6(2) ?
    C5 C4 C8 . . 121.5(2) ?
    C6 C5 C4 . . 120.7(2) ?
    C6 C5 H5 . . 119.6 ?
    C4 C5 H5 . . 119.6 ?
    C5 C6 C1 . . 120.9(2) ?
    C5 C6 H6 . . 119.6 ?
    C1 C6 H6 . . 119.6 ?
    C1 C7 H7A . . 109.5 ?
    C1 C7 H7B . . 109.5 ?
    H7A C7 H7B . . 109.5 ?
    C1 C7 H7C . . 109.5 ?
    H7A C7 H7C . . 109.5 ?
    H7B C7 H7C . . 109.5 ?
    O1 C8 N1 . . 121.6(2) ?
    O1 C8 C4 . . 119.0(2) ?
    N1 C8 C4 . . 119.4(2) ?
    N1 C9 C10 . . 110.7(2) ?
    N1 C9 H9A . . 109.5 ?
    C10 C9 H9A . . 109.5 ?
    N1 C9 H9B . . 109.5 ?
    C10 C9 H9B . . 109.5 ?
    H9A C9 H9B . . 108.1 ?
    C9 C10 C11 . . 111.4(2) ?
    C9 C10 H10A . . 109.4 ?
    C11 C10 H10A . . 109.4 ?
    C9 C10 H10B . . 109.4 ?
    C11 C10 H10B . . 109.4 ?
    H10A C10 H10B . . 108.0 ?
    C10 C11 C12 . . 108.7(2) ?
    C10 C11 C14 . . 113.5(2) ?
    C12 C11 C14 . . 111.5(2) ?
    C10 C11 H11 . . 107.6 ?
    C12 C11 H11 . . 107.6 ?
    C14 C11 H11 . . 107.6 ?
    C13 C12 C11 . . 111.8(2) ?
    C13 C12 H12A . . 109.2 ?
    C11 C12 H12A . . 109.2 ?
    C13 C12 H12B . . 109.2 ?
    C11 C12 H12B . . 109.2 ?
    H12A C12 H12B . . 107.9 ?
    N1 C13 C12 . . 110.4(2) ?
    N1 C13 H13A . . 109.6 ?
    C12 C13 H13A . . 109.6 ?
    N1 C13 H13B . . 109.6 ?
    C12 C13 H13B . . 109.6 ?
    H13A C13 H13B . . 108.1 ?
    N2 C14 C11 . . 114.4(2) ?
    N2 C14 H14A . . 108.7 ?
    C11 C14 H14A . . 108.7 ?
    N2 C14 H14B . . 108.7 ?
    C11 C14 H14B . . 108.7 ?
    H14A C14 H14B . . 107.6 ?
    O2 C15 N2 . . 122.8(3) ?
    O2 C15 C16 . . 120.2(3) ?
    N2 C15 C16 . . 117.1(2) ?
    C17 C16 C21 . . 117.8(3) ?
    C17 C16 C15 . . 118.1(2) ?
    C21 C16 C15 . . 124.0(3) ?
    C16 C17 C18 . . 121.0(3) ?
    C16 C17 H17 . . 119.5 ?
    C18 C17 H17 . . 119.5 ?
    C19 C18 C17 . . 121.6(3) ?
    C19 C18 H18 . . 119.2 ?
    C17 C18 H18 . . 119.2 ?
    C18 C19 C20 . . 117.4(3) ?
    C18 C19 C22 . . 120.9(3) ?
    C20 C19 C22 . . 121.7(3) ?
    C19 C20 C21 . . 121.6(3) ?
    C19 C20 H20 . . 119.2 ?
    C21 C20 H20 . . 119.2 ?
    C16 C21 C20 . . 120.5(3) ?
    C16 C21 H21 . . 119.7 ?
    C20 C21 H21 . . 119.7 ?
    C15 N2 C14 . . 122.7(2) ?
    C15 N2 H2A . . 118.7 ?
    C14 N2 H2A . . 118.7 ?
loop_
    _geom_torsion_atom_site_label_1
    _geom_torsion_atom_site_label_2
    _geom_torsion_atom_site_label_3
    _geom_torsion_atom_site_label_4
    _geom_torsion_site_symmetry_1
    _geom_torsion_site_symmetry_2
    _geom_torsion_site_symmetry_3
    _geom_torsion_site_symmetry_4
    _geom_torsion
    _geom_torsion_publ_flag
    C6 C1 C2 C3 . . . . 0.7(4) ?
    C7 C1 C2 C3 . . . . -178.7(2) ?
    C1 C2 C3 C4 . . . . -1.4(4) ?
    C2 C3 C4 C5 . . . . 0.8(4) ?
    C2 C3 C4 C8 . . . . 174.3(2) ?
    C3 C4 C5 C6 . . . . 0.3(3) ?
    C8 C4 C5 C6 . . . . -173.0(2) ?
    C4 C5 C6 C1 . . . . -1.0(3) ?
    C2 C1 C6 C5 . . . . 0.5(3) ?
    C7 C1 C6 C5 . . . . 179.9(2) ?
    C13 N1 C8 O1 . . . . 170.9(3) ?
    C9 N1 C8 O1 . . . . -0.8(4) ?
    C13 N1 C8 C4 . . . . -11.1(4) ?
    C9 N1 C8 C4 . . . . 177.3(2) ?
    C3 C4 C8 O1 . . . . -63.0(3) ?
    C5 C4 C8 O1 . . . . 110.2(3) ?
    C3 C4 C8 N1 . . . . 118.9(3) ?
    C5 C4 C8 N1 . . . . -67.9(3) ?
    C8 N1 C9 C10 . . . . -132.0(3) ?
    C13 N1 C9 C10 . . . . 55.5(3) ?
    N1 C9 C10 C11 . . . . -55.6(3) ?
    C9 C10 C11 C12 . . . . 55.8(3) ?
    C9 C10 C11 C14 . . . . -179.5(2) ?
    C10 C11 C12 C13 . . . . -55.8(3) ?
    C14 C11 C12 C13 . . . . 178.4(2) ?
    C8 N1 C13 C12 . . . . 132.7(3) ?
    C9 N1 C13 C12 . . . . -55.1(3) ?
    C11 C12 C13 N1 . . . . 55.1(3) ?
    C10 C11 C14 N2 . . . . 60.6(3) ?
    C12 C11 C14 N2 . . . . -176.3(2) ?
    O2 C15 C16 C17 . . . . 25.0(4) ?
    N2 C15 C16 C17 . . . . -155.7(2) ?
    O2 C15 C16 C21 . . . . -151.0(3) ?
    N2 C15 C16 C21 . . . . 28.4(4) ?
    C21 C16 C17 C18 . . . . 0.5(4) ?
    C15 C16 C17 C18 . . . . -175.7(2) ?
    C16 C17 C18 C19 . . . . 1.8(4) ?
    C17 C18 C19 C20 . . . . -2.1(4) ?
    C17 C18 C19 C22 . . . . 176.1(3) ?
    C18 C19 C20 C21 . . . . 0.2(4) ?
    C22 C19 C20 C21 . . . . -178.0(3) ?
    C17 C16 C21 C20 . . . . -2.4(4) ?
    C15 C16 C21 C20 . . . . 173.6(3) ?
    C19 C20 C21 C16 . . . . 2.1(4) ?
    O2 C15 N2 C14 . . . . 2.9(4) ?
    C16 C15 N2 C14 . . . . -176.4(2) ?
    C11 C14 N2 C15 . . . . -99.6(3) ?
loop_
    _geom_hbond_atom_site_label_D
    _geom_hbond_atom_site_label_H
    _geom_hbond_atom_site_label_A
    _geom_hbond_site_symmetry_A
    _geom_hbond_distance_DH
    _geom_hbond_distance_HA
    _geom_hbond_distance_DA
    _geom_hbond_angle_DHA
    _geom_hbond_publ_flag
    N2 H2A O1 6_656 0.86 2.10 2.953(3) 169 yes
    C21 H21 O1 6_656 0.93 2.59 3.262(3) 130 yes
    C9 H9B O1 . 0.97 2.33 2.738(3) 104 no
    C14 H14B O2 . 0.97 2.45 2.794(3) 100 no
_iucr_refine_instructions_details
;
TITL USHA_PC3 in Pbca
CELL  0.71073  15.3749  13.1575  19.2929   90.000   90.000   90.000
ZERR    12.00   0.0006   0.0005   0.0009    0.000    0.000    0.000
LATT   1
SYMM  1/2 - X, - Y, 1/2 + Z
SYMM  - X, 1/2 + Y, 1/2 - Z
SYMM  1/2 + X, 1/2 - Y, - Z
SFAC  C    H    N    O
UNIT  21   26   2    2
EQIV $1 1/2+X, Y, 1/2-Z
HTAB N2  O1_$1
HTAB C21  O1_$1
HTAB C9  O1
HTAB C14  O2
MERG  2
FMAP  2
PLAN  25
SIZE     0.10   0.15   0.20
ACTA
BOND   $H
CONF
L.S.  20
WGHT    0.058800    1.589000
FVAR       0.10860
C22   1    0.696495   -0.467559    0.478867    11.00000    0.09368    0.10281 =
         0.08798    0.01612   -0.00372    0.01378
AFIX  33
H22A  2    0.751634   -0.437659    0.490238    11.00000   -1.20000
H22B  2    0.703308   -0.512175    0.439871    11.00000   -1.20000
H22C  2    0.675329   -0.505507    0.517876    11.00000   -1.20000
AFIX   0
N1    3    0.240580    0.062306    0.214646    11.00000    0.05242    0.05122 =
         0.09976   -0.00540   -0.02078    0.00382
MOLE    1
C1    1   -0.008356    0.317879    0.178405    11.00000    0.05001    0.04913 =
         0.06265   -0.00508   -0.00123    0.00025
C2    1    0.032754    0.285235    0.119161    11.00000    0.07598    0.06076 =
         0.05343    0.00441   -0.00285    0.01195
AFIX  43
H2    2    0.021641    0.318327    0.077497    11.00000   -1.20000
AFIX   0
C3    1    0.089885    0.204874    0.120011    11.00000    0.06956    0.06808 =
         0.05179   -0.00237    0.00318    0.00973
AFIX  43
H3    2    0.115837    0.183477    0.078987    11.00000   -1.20000
AFIX   0
C4    1    0.108966    0.155761    0.181339    11.00000    0.04423    0.04939 =
         0.05747   -0.00126   -0.00461   -0.00105
C5    1    0.068565    0.188338    0.241286    11.00000    0.05916    0.06202 =
         0.04862    0.00097   -0.00400   -0.00390
AFIX  43
H5    2    0.080878    0.156288    0.283114    11.00000   -1.20000
AFIX   0
C6    1    0.010277    0.267710    0.239820    11.00000    0.05659    0.06053 =
         0.05427   -0.00787    0.00872   -0.00425
AFIX  43
H6    2   -0.016972    0.287956    0.280581    11.00000   -1.20000
AFIX   0
C7    1   -0.072224    0.404519    0.176708    11.00000    0.07901    0.06875 =
         0.10162   -0.00441    0.00567    0.01320
AFIX  33
H7A   2   -0.094319    0.416316    0.222547    11.00000   -1.20000
H7B   2   -0.119470    0.387788    0.146243    11.00000   -1.20000
H7C   2   -0.043623    0.464722    0.160253    11.00000   -1.20000
AFIX   0
C8    1    0.164815    0.062258    0.180322    11.00000    0.05174    0.05706 =
         0.06587   -0.00139   -0.00261   -0.00256
C9    1    0.294476   -0.029060    0.217124    11.00000    0.06300    0.06854 =
         0.09534   -0.01073   -0.01398    0.01761
AFIX  23
H9A   2    0.345100   -0.019907    0.187776    11.00000   -1.20000
H9B   2    0.261620   -0.086463    0.199527    11.00000   -1.20000
AFIX   0
C10   1    0.323354   -0.050741    0.290297    11.00000    0.05352    0.05417 =
         0.08824   -0.00249   -0.00414    0.00992
AFIX  23
H10A  2    0.361831   -0.109165    0.290387    11.00000   -1.20000
H10B  2    0.273002   -0.067205    0.318433    11.00000   -1.20000
AFIX   0
C11   1    0.370205    0.039682    0.321615    11.00000    0.04247    0.06187 =
         0.07415    0.00387    0.00079   -0.00210
AFIX  13
H11   2    0.421514    0.053466    0.292981    11.00000   -1.20000
AFIX   0
C12   1    0.310897    0.132138    0.317239    11.00000    0.05595    0.05420 =
         0.10092   -0.00818   -0.01056   -0.00598
AFIX  23
H12A  2    0.260243    0.121144    0.346259    11.00000   -1.20000
H12B  2    0.341550    0.191197    0.334814    11.00000   -1.20000
AFIX   0
C13   1    0.281847    0.152479    0.244090    11.00000    0.05504    0.05736 =
         0.11503    0.00499   -0.02278   -0.00535
AFIX  23
H13A  2    0.240994    0.208655    0.243715    11.00000   -1.20000
H13B  2    0.331631    0.171444    0.216044    11.00000   -1.20000
AFIX   0
C14   1    0.401499    0.021356    0.395646    11.00000    0.06140    0.07166 =
         0.07736   -0.00386    0.00652   -0.00260
AFIX  23
H14A  2    0.428652    0.083057    0.412643    11.00000   -1.20000
H14B  2    0.351372    0.007642    0.424707    11.00000   -1.20000
AFIX   0
C15   1    0.439075   -0.154640    0.424616    11.00000    0.05984    0.07966 =
         0.05535    0.00812    0.00326   -0.00819
C16   1    0.509887   -0.231740    0.433833    11.00000    0.06113    0.07242 =
         0.04514    0.01010   -0.00110   -0.00700
C17   1    0.487845   -0.333373    0.429882    11.00000    0.06677    0.08197 =
         0.05581    0.00831   -0.00771   -0.01410
AFIX  43
H17   2    0.431133   -0.351585    0.418621    11.00000   -1.20000
AFIX   0
C18   1    0.548620   -0.408210    0.442373    11.00000    0.08440    0.07095 =
         0.06174    0.00779   -0.00511   -0.00633
AFIX  43
H18   2    0.532414   -0.476016    0.438075    11.00000   -1.20000
AFIX   0
C19   1    0.632570   -0.385020    0.461023    11.00000    0.07007    0.08284 =
         0.05566    0.01130    0.00044    0.00086
C20   1    0.654757   -0.283473    0.464585    11.00000    0.06249    0.09140 =
         0.07876    0.01249   -0.00710   -0.00827
AFIX  43
H20   2    0.711183   -0.265598    0.476953    11.00000   -1.20000
AFIX   0
C21   1    0.595031   -0.207630    0.450190    11.00000    0.06627    0.07145 =
         0.06858    0.00948   -0.00492   -0.00800
AFIX  43
H21   2    0.612284   -0.139912    0.451526    11.00000   -1.20000
AFIX   0
N2    3    0.462813   -0.061949    0.402876    11.00000    0.05175    0.07378 =
         0.06907    0.01051    0.00251   -0.00111
AFIX  43
H2A   2    0.516543   -0.051370    0.392797    11.00000   -1.20000
AFIX   0
O1    4    0.138583   -0.013772    0.149316    11.00000    0.06632    0.06769 =
         0.10132   -0.02424   -0.01955    0.00736
O2    4    0.363483   -0.177087    0.437394    11.00000    0.05835    0.10266 =
         0.10980    0.02687    0.01461   -0.00986
HKLF 4
END
;
data_New_Global_Publ_Block
_journal_date_recd_electronic     2014-08-27
_journal_date_accepted     2014-10-06
_journal_name_full     'Acta Crystallographica, Section E'
_journal_year     2014
_journal_volume     70
_journal_issue     11
_journal_page_first     o1157
_journal_page_last     o1157
_journal_paper_category     HO
_journal_paper_doi     10.1107/S1600536814021965
_journal_coeditor_code     ZS2314
_publ_contact_author_name     'G. Usha'
_publ_contact_author_address
;
'PG and Research Department of Physics'
Queen Mary's College
Chennai-4
Tamilnadu
India
;
_publ_contact_author_email     'guqmc@yahoo.com'
_publ_contact_author_fax     ?
_publ_contact_author_phone     '9150761514'
_publ_section_title
;
Crystal structure of
4-methyl-<i>N</i>-{[1-(4-methylbenzoyl)piperidin-4-yl]methyl}benzamide
;
_publ_section_title_footnote     .
loop_
    _publ_author_name
    _publ_author_address
    'Prathebha, K.'
;
PG and Research Department of Physics
Queen Mary's College
Chennai-4
Tamilnadu
India
;
    'Reuben Jonathan, D.'
;
Department of Chemistry
Madras Christian College,
Chennai-59
India.
;
    'Sathya, S.'
;
PG and Research Department of Physics
Queen Mary's College
Chennai-4
Tamilnadu
India
;
    'Vasanthi, R.'
;
PG and Research Department of Physics
Queen Mary's College
Chennai-4
Tamilnadu
India
;
    'Usha, G.'
;
PG and Research Department of Physics
Queen Mary's College
Chennai-4
Tamilnadu
India
;
