# Supplementary material for: Crystal structure of 4-methyl-N-{[1-(4-methyl­benzo­yl)piperidin-4-yl]meth­yl}benzamide
Source: Acta Crystallogr Sect E Struct Rep Online. 2014 Oct 15;70(Pt 11):o1157. doi: 10.1107/S1600536814021965 (PMC4257237; doi:10.1107/S1600536814021965)
Supplement: Supplementary file 2 [file e-70-o1157-Isup2.hkl]

#
# h,k,l, Fc-squared, Fo-squared, sigma(Fo-squared) and status flag
#
data_I
_shelx_title ' USHA_PC3 in Pbca'
_shelx_refln_list_code          4
_shelx_F_calc_maximum      301.25
_exptl_crystal_F_000       182.00
_reflns_d_resolution_high  0.7505
 
loop_
 _symmetry_equiv_pos_as_xyz
 'x, y, z'
 '-x+1/2, -y, z+1/2'
 '-x, y+1/2, -z+1/2'
 'x+1/2, -y+1/2, -z'
 '-x, -y, -z'
 'x-1/2, y, -z-1/2'
 'x, -y-1/2, z-1/2'
 '-x-1/2, y-1/2, z'
 
_cell_length_a    15.3749
_cell_length_b    13.1575
_cell_length_c    19.2929
_cell_angle_alpha  90.000
_cell_angle_beta   90.000
_cell_angle_gamma  90.000
 
_shelx_F_squared_multiplier     1.000
 
loop_
 _refln_index_h
 _refln_index_k
 _refln_index_l
 _refln_F_squared_calc
 _refln_F_squared_meas
 _refln_F_squared_sigma
 _refln_observed_status
   2   0   0    21932.39    18644.83    276.80 o
   4   0   0     2324.58     2346.54     39.71 o
   6   0   0     3231.67     3138.77     53.44 o
   8   0   0     2508.59     2831.91     47.07 o
  10   0   0       11.82       -1.59      7.03 o
  12   0   0       12.28       12.45     22.04 o
  14   0   0      223.67      274.70     49.17 o
  16   0   0       77.08       40.70     37.30 o
  18   0   0        2.30      -21.20     35.61 o
   2   1   0      718.58      803.25      8.80 o
   4   1   0    13873.50    12692.17    123.31 o
   6   1   0      114.57       86.29      4.53 o
   8   1   0      363.04      323.52      8.53 o
  10   1   0       35.78       27.08      5.00 o
  12   1   0        2.85        4.05      8.67 o
  14   1   0        1.74        2.91     37.30 o
  16   1   0       30.08        5.43     25.43 o
  18   1   0       14.57        6.78     37.30 o
   0   2   0      526.62      523.89      6.51 o
   2   2   0    62671.93    58134.54    480.31 o
   4   2   0     5777.58     5490.55     49.94 o
   6   2   0      242.37      320.57      7.27 o
   8   2   0     1728.42     1778.01     22.54 o
  10   2   0     1538.05     1689.88     23.08 o
  12   2   0      877.95      939.87     25.20 o
  14   2   0      347.63      327.52     23.22 o
  16   2   0        5.69      -18.41     21.83 o
  18   2   0       42.46       19.50     45.78 o
   2   3   0     4784.18     4542.85     38.44 o
   4   3   0    10664.82     9968.10     87.82 o
   6   3   0      448.75      513.69      9.08 o
   8   3   0      456.53      509.64     10.54 o
  10   3   0      103.21      113.88      6.75 o
  12   3   0       11.20       36.32     12.39 o
  14   3   0      589.26      611.04     29.53 o
  16   3   0      266.93      226.79     34.88 o
  18   3   0       26.88       29.67     41.54 o
   0   4   0     3532.75     3283.84     35.53 o
   2   4   0      166.53      176.08      3.90 o
   4   4   0        0.16       -0.53      2.40 o
   6   4   0     4041.44     4104.78     41.35 o
   8   4   0     1089.08     1230.50     16.04 o
  10   4   0      193.43      189.89      9.06 o
  12   4   0      103.21       94.51      8.91 o
  14   4   0        0.96       -7.46     20.75 o
  16   4   0       73.77       68.67     40.70 o
  18   4   0       24.50       17.80     41.54 o
   2   5   0     3022.48     3067.78     27.57 o
   4   5   0    10419.29    11143.20     98.89 o
   6   5   0     8129.86     7850.25     78.21 o
   8   5   0       51.05       68.24      7.28 o
  10   5   0        8.61        6.40      5.43 o
  12   5   0      103.64      105.39     15.89 o
  14   5   0      252.10      217.04     49.17 o
  16   5   0       92.12       -8.48     37.30 o
  18   5   0        1.57       17.80     44.93 o
   0   6   0     3572.17     3447.63     41.92 o
   2   6   0      118.34       77.05      3.83 o
   4   6   0     4909.81     4999.90     51.60 o
   6   6   0        4.64       10.00      4.67 o
   8   6   0      173.92      188.03      8.59 o
  10   6   0      638.80      540.92     19.84 o
  12   6   0      175.13      170.71     22.69 o
  14   6   0      276.75      302.67     55.96 o
  16   6   0        9.76      -23.74     39.00 o
  18   6   0        1.96       -3.39     42.39 o
   2   7   0     3607.20     3774.33     38.42 o
   4   7   0      340.94      360.04      8.94 o
   6   7   0      838.34      873.06     15.53 o
   8   7   0       64.82       66.59      8.61 o
  10   7   0      235.76      253.32     33.65 o
  12   7   0       78.90      101.92     26.43 o
  14   7   0       15.53      -15.26     36.46 o
  16   7   0       15.52       44.09     44.09 o
  18   7   0        1.63      -34.76     44.09 o
   0   8   0     4193.61     4178.13     69.38 o
   2   8   0      256.06      229.17      6.70 o
   4   8   0      467.79      501.87     11.31 o
   6   8   0      216.77      201.11      8.52 o
   8   8   0        8.93       -1.39     15.44 o
  10   8   0      341.91      321.32     36.83 o
  12   8   0      156.54      105.69     68.25 o
  14   8   0       36.70       48.33     44.09 o
  16   8   0        2.13      -35.61     35.61 o
  18   8   0        6.37       21.20     48.33 o
   2   9   0      985.87     1001.30     16.83 o
   4   9   0      288.05      310.66     11.30 o
   6   9   0       94.22       78.65     13.19 o
   8   9   0        0.17      -18.04     18.19 o
  10   9   0      117.63      184.17     31.50 o
  12   9   0        7.24       13.48     26.28 o
  14   9   0       16.21       37.30     41.54 o
  16   9   0        6.69      -17.80     44.09 o
   0  10   0      280.78      296.97     23.65 o
   2  10   0      981.48      936.89     27.97 o
   4  10   0      604.74      600.94     21.51 o
   6  10   0      221.26      151.05     27.49 o
   8  10   0       28.50        5.93     18.74 o
  10  10   0       33.37       59.80     24.84 o
  12  10   0       22.75       79.35     30.52 o
  14  10   0       40.05       15.26     40.70 o
  16  10   0        6.00       38.15     50.87 o
   2  11   0     1645.16     1432.91     65.95 o
   4  11   0        1.01      -17.25     17.25 o
   6  11   0      340.09      320.34     47.05 o
   8  11   0      102.52       81.55     26.05 o
  10  11   0        6.79        5.06     22.20 o
  12  11   0       12.69       23.77     25.66 o
  14  11   0        6.64       -4.24     43.24 o
   0  12   0       75.22      161.93     38.15 o
   2  12   0      219.37      214.40     30.23 o
   4  12   0      127.18      130.19     26.90 o
   6  12   0        4.96       20.68     21.12 o
   8  12   0       56.63       46.97     25.26 o
  10  12   0       16.62       22.28     25.46 o
  12  12   0        1.05       35.18     27.44 o
  14  12   0       23.18       63.59     52.57 o
   2  13   0      127.53      145.72     28.16 o
   4  13   0      104.28       89.84     27.13 o
   6  13   0       31.52        3.07     41.54 o
   8  13   0       40.25       17.13     22.73 o
  10  13   0        1.05       41.24     27.49 o
  12  13   0        3.11        8.48     44.93 o
   0  14   0       24.07       42.39     31.37 o
   2  14   0       34.76       51.08     23.63 o
   4  14   0        2.92       68.52     26.43 o
   6  14   0       21.54       34.57     24.38 o
   8  14   0       12.54       73.55     27.87 o
  10  14   0        8.52       17.69     28.72 o
  12  14   0        2.72       88.17     58.50 o
   2  15   0       37.70       62.22     27.98 o
   4  15   0       22.51       67.65     26.55 o
   6  15   0       10.52        7.78     24.65 o
   8  15   0        0.78       30.52     29.21 o
  10  15   0       15.80       10.06     30.56 o
   0  16   0        9.86       11.02     32.22 o
   2  16   0       19.16       23.50     43.24 o
   4  16   0       15.01       45.12     32.64 o
   6  16   0       26.65       24.50     33.91 o
   8  16   0        1.25      101.74     47.48 o
   2  17   0        4.40       25.40     28.10 o
   4  17   0        2.75       11.45     29.30 o
   1   1   1     3398.56     3534.68     55.57 o
   2   1   1     2472.13     2056.48     14.32 o
   3   1   1     2839.09     2795.27     21.06 o
   4   1   1     6470.00     5958.69     40.68 o
   5   1   1     6527.07     6140.26     42.36 o
   6   1   1     4009.20     3658.29     26.91 o
   7   1   1      647.64      655.27      7.82 o
   8   1   1        1.43       -2.37      2.37 o
   9   1   1        1.61       -2.68      2.68 o
  10   1   1       89.74       80.49      4.29 o
  11   1   1       66.53       64.71      5.71 o
  12   1   1      279.44      274.98     10.32 o
  13   1   1        1.06        2.40      7.60 o
  14   1   1      415.86      399.54     20.76 o
  15   1   1       83.14       92.16     19.78 o
  16   1   1        3.54       -3.42     17.11 o
  17   1   1        0.65      -20.01     20.71 o
  18   1   1       15.28      -20.53     20.53 o
  19   1   1        4.86       22.89     44.09 o
   0   2   1     7733.04     7801.05    189.20 o
   1   2   1    13700.42    12957.38    108.13 o
   2   2   1    15424.84    14559.64     93.54 o
   3   2   1     7553.01     6929.77     45.82 o
   4   2   1      905.57      841.08      7.68 o
   5   2   1       33.62       40.35      2.32 o
   6   2   1     2141.20     2265.98     17.64 o
   7   2   1      132.01      140.80      3.90 o
   8   2   1        7.47        9.66      2.65 o
   9   2   1      710.58      726.30      9.28 o
  10   2   1       26.52       21.74      3.50 o
  11   2   1      293.52      284.51      8.27 o
  12   2   1        3.33       12.11      5.33 o
  13   2   1      362.86      356.57     15.26 o
  14   2   1       63.27       65.20     13.37 o
  15   2   1       27.16       18.18     17.13 o
  16   2   1        0.38      -19.23     21.17 o
  17   2   1        2.71      -19.56     19.56 o
  18   2   1        7.44      -25.70     25.70 o
  19   2   1        0.11      -33.07     44.93 o
  20   2   1        0.17      -39.00     39.00 o
   1   3   1      660.31      642.81      5.94 o
   2   3   1     2460.18     2278.06     15.87 o
   3   3   1     3187.92     2903.48     20.02 o
   4   3   1     8568.73     8273.07     55.03 o
   5   3   1      989.81      941.55      9.23 o
   6   3   1       72.89      104.28      3.31 o
   7   3   1     3460.51     3571.19     28.54 o
   8   3   1     1640.76     1718.14     15.84 o
   9   3   1        0.41       -1.15      2.74 o
  10   3   1      220.17      215.46      5.65 o
  11   3   1       75.16       77.93      5.65 o
  12   3   1      891.75      842.18     18.67 o
  13   3   1       48.06       59.34      9.72 o
  14   3   1        9.28        2.22     21.78 o
  15   3   1       44.23       50.06     26.31 o
  16   3   1        0.42      -19.01     19.01 o
  17   3   1        1.89       16.24     21.80 o
  18   3   1        3.69      -14.86     27.23 o
  19   3   1        0.21       -5.15     31.76 o
  20   3   1       21.10       12.72     51.72 o
   0   4   1      980.55     1069.65     12.58 o
   1   4   1       22.05       20.68      1.36 o
   2   4   1      601.67      642.36      6.03 o
   3   4   1      454.32      451.65      5.11 o
   4   4   1     1251.26     1244.34     10.99 o
   5   4   1     7345.01     7654.41     51.93 o
   6   4   1     1185.01     1178.84     11.55 o
   7   4   1     3099.55     2979.32     23.11 o
   8   4   1     3896.16     3856.69     29.11 o
   9   4   1        0.20        2.15      3.45 o
  10   4   1      273.31      268.96      8.52 o
  11   4   1      114.02      108.65      8.65 o
  12   4   1      141.13      139.04     11.62 o
  13   4   1      306.24      275.78     20.76 o
  14   4   1        0.26        2.98     10.93 o
  15   4   1       17.35       36.01     21.18 o
  16   4   1       47.13       76.63     30.27 o
  17   4   1       13.27       24.55     28.70 o
  18   4   1        1.51       14.02     28.61 o
  19   4   1        1.29       16.89     46.21 o
   1   5   1     4191.43     4161.42     27.89 o
   2   5   1      160.53      158.64      3.06 o
   3   5   1     1348.93     1410.49     11.34 o
   4   5   1      651.04      684.74      7.64 o
   5   5   1    10557.28    10214.21     68.43 o
   6   5   1       27.18       25.30      3.04 o
   7   5   1        9.28       -2.49      2.84 o
   8   5   1        0.88       -3.13      3.13 o
   9   5   1      293.62      279.90      6.95 o
  10   5   1        3.69        2.11      4.59 o
  11   5   1       53.71       48.16      6.89 o
  12   5   1        5.43        1.89      9.21 o
  13   5   1       13.48        2.11     10.71 o
  14   5   1        1.83        7.31     15.26 o
  15   5   1       40.24       16.03     50.87 o
  16   5   1       13.24       -1.30     26.36 o
  17   5   1        1.12       -3.82     27.23 o
  18   5   1        6.57      -28.70     28.70 o
  19   5   1        2.32      -12.73     31.16 o
   0   6   1     2360.05     2411.79     25.65 o
   1   6   1      195.50      247.23      5.10 o
   2   6   1      156.68      200.58      3.94 o
   3   6   1     2603.89     2733.66     19.71 o
   4   6   1     2377.36     2559.43     18.96 o
   5   6   1       54.75       34.63      3.00 o
   6   6   1     4083.38     4010.05     29.61 o
   7   6   1      653.24      601.75      8.43 o
   8   6   1        8.50       13.22      3.55 o
   9   6   1       77.92       73.93      5.62 o
  10   6   1      664.33      668.77     13.58 o
  11   6   1      124.05      106.98      7.66 o
  12   6   1      226.85      234.93     25.34 o
  13   6   1       22.05        9.05     13.05 o
  14   6   1        7.72      -10.70     18.58 o
  15   6   1        1.89      -15.86     26.30 o
  16   6   1        0.15       -4.22     27.23 o
  17   6   1        4.18       -2.98     27.83 o
  18   6   1        2.69      -24.90     29.36 o
  19   6   1        1.27       -6.01     33.51 o
   1   7   1        2.34        1.29      2.27 o
   2   7   1       92.80       96.53      4.00 o
   3   7   1      347.08      402.00      5.76 o
   4   7   1      408.80      439.31      5.98 o
   5   7   1       99.78       99.38      3.53 o
   6   7   1      590.97      621.13      7.86 o
   7   7   1        0.06       -0.59      2.74 o
   8   7   1     1114.65     1127.83     15.24 o
   9   7   1      265.88      259.63     14.25 o
  10   7   1      326.70      340.45     14.31 o
  11   7   1      232.26      237.80     16.37 o
  12   7   1       80.38      112.52     19.11 o
  13   7   1        1.22       30.02     19.23 o
  14   7   1       31.01       16.36     20.68 o
  15   7   1       14.55       26.68     29.07 o
  16   7   1        0.33      -17.23     27.27 o
  17   7   1        0.03        0.37     45.36 o
  18   7   1        1.04      -30.50     30.50 o
   0   8   1     1383.69     1362.03     18.73 o
   1   8   1      108.89       97.15      3.55 o
   2   8   1      612.75      598.01      8.32 o
   3   8   1      104.87      127.04      3.40 o
   4   8   1       78.71       70.63      3.56 o
   5   8   1      183.96      197.94      5.13 o
   6   8   1      119.89      126.78      6.03 o
   7   8   1       56.89       53.91      5.92 o
   8   8   1      314.42      340.83     13.54 o
   9   8   1       21.26       13.59     14.60 o
  10   8   1      323.89      349.95     21.27 o
  11   8   1       30.00       21.36     13.69 o
  12   8   1        2.08       12.39     15.32 o
  13   8   1       12.45       19.77     20.04 o
  14   8   1        2.48        0.87     19.45 o
  15   8   1        7.31       12.89     74.61 o
  16   8   1        0.00       61.52     32.64 o
  17   8   1        0.50       38.09     33.84 o
  18   8   1        5.74       -3.32     34.37 o
   1   9   1      306.70      283.64      6.31 o
   2   9   1       68.87       69.62      4.40 o
   3   9   1      344.53      287.31      8.07 o
   4   9   1       21.49       29.15      3.99 o
   5   9   1       42.57       41.50      5.75 o
   6   9   1       14.54        6.92      6.74 o
   7   9   1        3.61       -4.02     11.26 o
   8   9   1       19.23       24.01     13.23 o
   9   9   1      440.91      433.59     27.72 o
  10   9   1        7.60        2.38     15.32 o
  11   9   1      449.22      354.34     27.26 o
  12   9   1       91.71       88.47     24.07 o
  13   9   1       38.54       29.67     21.67 o
  14   9   1       60.85       40.74     29.96 o
  15   9   1        6.13       19.70     36.88 o
  16   9   1        8.37       -4.91     32.36 o
  17   9   1        0.03       -6.02     33.68 o
   0  10   1      391.58      373.44     18.19 o
   1  10   1      305.01      275.79      9.47 o
   2  10   1        5.64       -5.91      5.91 o
   3  10   1      339.79      368.82     13.17 o
   4  10   1      121.69       97.75     11.94 o
   5  10   1       53.41       50.87     12.25 o
   6  10   1        1.82        0.34     13.61 o
   7  10   1        1.12        7.85     13.63 o
   8  10   1       30.91       15.86     13.97 o
   9  10   1       43.12       25.09     15.89 o
  10  10   1       18.98       30.45     24.84 o
  11  10   1       21.89       23.81     16.76 o
  12  10   1       22.17       21.20     17.93 o
  13  10   1        1.46       37.76     22.72 o
  14  10   1        5.83       -6.70     28.85 o
  15  10   1        3.79       -5.83     29.56 o
  16  10   1        5.72       90.50     38.06 o
   1  11   1      208.55      211.21     20.87 o
   2  11   1      569.35      486.12     54.48 o
   3  11   1      261.11      265.24     14.12 o
   4  11   1        0.95       -3.16     13.15 o
   5  11   1       54.70       33.27     15.40 o
   6  11   1      193.50      212.92     22.09 o
   7  11   1        8.70       27.36     15.16 o
   8  11   1       17.87        8.28     15.06 o
   9  11   1        1.38       17.71     16.15 o
  10  11   1        0.41        2.65     15.50 o
  11  11   1       42.04       36.06     18.89 o
  12  11   1        4.95        3.43     20.05 o
  13  11   1        2.14      -20.63     20.63 o
  14  11   1        1.25       16.01     31.97 o
  15  11   1        0.00        4.97     33.55 o
   0  12   1      239.62      200.03     28.76 o
   1  12   1       42.86       38.32     14.84 o
   2  12   1      644.10      635.41     31.93 o
   3  12   1        1.69       -2.20     19.80 o
   4  12   1        3.17       -7.37     15.42 o
   5  12   1        2.94       20.16     15.66 o
   6  12   1        0.97      -13.88     13.88 o
   7  12   1        6.36       -7.81     14.49 o
   8  12   1       61.96       37.93     17.30 o
   9  12   1        0.16        0.92     15.21 o
  10  12   1        0.35        5.50     16.25 o
  11  12   1       12.31       64.57     20.06 o
  12  12   1        0.28       15.04     23.66 o
  13  12   1        0.73       11.95     23.54 o
  14  12   1        2.61       31.19     36.27 o
   1  13   1       18.73      -11.92     11.92 o
   2  13   1       71.68       62.19     16.36 o
   3  13   1        0.60       15.25     14.98 o
   4  13   1      116.04      111.42     21.17 o
   5  13   1       10.01       29.46     16.34 o
   6  13   1      187.68      149.67     30.35 o
   7  13   1        3.62       39.87     17.28 o
   8  13   1        2.64        2.33     17.50 o
   9  13   1        2.80       22.72     17.16 o
  10  13   1        2.34       20.98     18.51 o
  11  13   1        1.01       28.74     19.26 o
  12  13   1        3.34       20.59     26.12 o
  13  13   1        0.17       54.41     38.66 o
   0  14   1       93.43       64.91     30.10 o
   1  14   1        4.06       27.07     15.60 o
   2  14   1        0.01       17.98     14.97 o
   3  14   1        0.89       25.19     15.83 o
   4  14   1        3.72       18.83     16.53 o
   5  14   1        7.44        8.98     16.03 o
   6  14   1        3.48        4.89     16.60 o
   7  14   1        0.01       -0.04     16.58 o
   8  14   1        0.77       32.79     18.72 o
   9  14   1       14.87       37.80     19.77 o
  10  14   1       17.14       21.31     20.70 o
  11  14   1        4.06       -4.83     23.69 o
  12  14   1       10.31       34.76     51.72 o
   1  15   1       26.89       23.12     15.58 o
   2  15   1       16.11        5.96     15.50 o
   3  15   1        0.86       20.57     16.64 o
   4  15   1        4.26       21.35     18.92 o
   5  15   1        5.66       20.33     17.53 o
   6  15   1        1.12       -4.06     17.18 o
   7  15   1       11.20       31.32     18.74 o
   8  15   1        0.01       -7.05     18.97 o
   9  15   1        2.45       21.06     21.17 o
  10  15   1        6.64        1.84     25.69 o
   0  16   1       39.04        1.44     23.96 o
   1  16   1       11.03       43.17     27.53 o
   2  16   1        1.89      -15.86     15.86 o
   3  16   1        1.76       56.13     19.20 o
   4  16   1       20.14       25.94     19.14 o
   5  16   1        5.92       50.26     20.95 o
   6  16   1        6.64       41.92     21.56 o
   7  16   1        0.52       22.96     20.93 o
   8  16   1        2.23       24.31     25.03 o
   1  17   1        0.00       34.73     19.67 o
   2  17   1        0.41       10.39     18.93 o
   3  17   1        0.11       71.93     22.18 o
   4  17   1       11.13       65.57     25.42 o
   1   0   2     2383.80     2154.32     74.61 o
   2   0   2    19121.22    19226.51    482.49 o
   3   0   2      846.37      632.37      8.83 o
   4   0   2     6207.86     5942.61     62.60 o
   5   0   2     1034.03     1067.05     15.07 o
   6   0   2      783.67      752.50     11.25 o
   7   0   2      793.42      851.22     12.82 o
   8   0   2       63.37       63.30      4.68 o
   9   0   2      186.96      224.82      7.38 o
  10   0   2      425.46      327.81      9.23 o
  11   0   2        0.05       -6.26      6.26 o
  12   0   2      395.15      388.56     17.94 o
  13   0   2      121.58      138.28     15.46 o
  14   0   2        0.93       17.06     14.34 o
  15   0   2       46.84       45.77     26.07 o
  16   0   2      101.57      135.09     36.03 o
  17   0   2      120.92      113.61     45.78 o
  18   0   2       47.05       51.72     43.24 o
  19   0   2        7.87      -39.00     39.00 o
  20   0   2       30.05      -32.22     44.09 o
   1   1   2       18.15       29.99      1.63 o
   2   1   2     5400.33     5052.75     63.21 o
   3   1   2       51.73       29.05      2.23 o
   4   1   2      565.38      547.47      6.41 o
   5   1   2      222.52      231.99      4.58 o
   6   1   2      326.77      277.32      5.24 o
   7   1   2     1289.94     1340.88     13.33 o
   8   1   2       14.01       24.07      2.74 o
   9   1   2      215.22      199.98      4.93 o
  10   1   2      181.33      154.51      5.63 o
  11   1   2      584.38      612.37     12.48 o
  12   1   2       38.37       42.23      7.51 o
  13   1   2       42.86       30.15      9.42 o
  14   1   2      154.52      187.39     16.24 o
  15   1   2       78.27      103.20     19.74 o
  16   1   2       21.30       32.68     18.76 o
  17   1   2        1.05        1.80     21.49 o
  18   1   2        0.82      -24.83     24.83 o
  19   1   2        0.17      -17.80     28.78 o
  20   1   2       11.06       31.37     48.33 o
   0   2   2    10004.32     9702.67    151.44 o
   1   2   2       21.07        9.78      2.32 o
   2   2   2     7387.41     7445.93    114.49 o
   3   2   2    15688.08    14439.36     99.02 o
   4   2   2     6690.00     6190.22     40.94 o
   5   2   2     4047.92     3880.83     28.62 o
   6   2   2      200.39      206.13      4.42 o
   7   2   2      196.24      208.52      5.10 o
   8   2   2      590.90      555.64      8.36 o
   9   2   2      571.76      592.55      9.15 o
  10   2   2      527.21      530.25      9.19 o
  11   2   2      433.03      459.10     11.60 o
  12   2   2       23.03        5.15      7.35 o
  13   2   2      535.16      505.84     22.14 o
  14   2   2        0.06        1.94     12.81 o
  15   2   2        1.34       -7.61     15.94 o
  16   2   2        1.54      -15.64     18.87 o
  17   2   2       64.73       62.50     36.03 o
  18   2   2       12.69      -25.76     25.76 o
  19   2   2        4.27       71.22     50.87 o
  20   2   2        0.65       55.96     50.87 o
   1   3   2      537.47      488.02      6.79 o
   2   3   2       10.06        9.60      2.43 o
   3   3   2     7166.91     6833.86     50.45 o
   4   3   2     4886.88     4647.86     33.34 o
   5   3   2      407.79      427.11      5.80 o
   6   3   2       28.77       32.38      2.71 o
   7   3   2        2.94        1.87      2.76 o
   8   3   2        2.41        3.94      3.10 o
   9   3   2      249.26      246.52      6.34 o
  10   3   2       10.55       10.75      4.14 o
  11   3   2      307.44      301.79     10.44 o
  12   3   2       14.18        7.47      7.30 o
  13   3   2      225.53      227.84     18.96 o
  14   3   2       18.86       12.60     13.15 o
  15   3   2       18.66        3.37     20.58 o
  16   3   2      153.79      151.12     26.83 o
  17   3   2       18.99      -13.74     20.07 o
  18   3   2        0.26      -26.30     26.30 o
  19   3   2        1.17      -41.54     41.54 o
  20   3   2        5.46       50.87     50.87 o
   0   4   2      190.59      179.90      4.62 o
   1   4   2     4070.17     4106.34     34.96 o
   2   4   2     2855.66     2874.88     24.51 o
   3   4   2      210.09      184.11      3.23 o
   4   4   2       10.33       16.43      2.10 o
   5   4   2      161.48      207.78      4.28 o
   6   4   2      452.36      418.30      8.45 o
   7   4   2     1613.25     1605.47     14.72 o
   8   4   2      521.83      457.47      7.81 o
   9   4   2       17.58       21.22      3.89 o
  10   4   2      480.53      449.31     10.41 o
  11   4   2       25.75       38.65      7.37 o
  12   4   2       91.55       91.42     12.71 o
  13   4   2        3.46        0.24     10.58 o
  14   4   2       68.14       29.47     15.72 o
  15   4   2      110.45       81.38     23.49 o
  16   4   2       76.79       73.88     23.85 o
  17   4   2       89.93       90.43     32.36 o
  18   4   2        4.61      -13.59     27.64 o
  19   4   2        1.48      -38.15     38.15 o
   1   5   2       32.32       31.98      2.25 o
   2   5   2     3612.34     3528.32     25.65 o
   3   5   2      388.43      448.08      5.89 o
   4   5   2     7318.98     7561.86     51.20 o
   5   5   2      990.72      991.03     10.47 o
   6   5   2     5851.37     6076.61     42.80 o
   7   5   2       19.57        9.21      3.22 o
   8   5   2        9.53        3.29      3.40 o
   9   5   2       15.19        5.75      4.13 o
  10   5   2        1.66       -5.10      5.10 o
  11   5   2      124.07      133.99     10.83 o
  12   5   2        5.09       22.65     11.29 o
  13   5   2      191.48      204.30     16.53 o
  14   5   2      231.55      188.78     22.09 o
  15   5   2       26.54        9.94     19.82 o
  16   5   2       10.93      -23.96     23.96 o
  17   5   2        0.13       17.74     33.49 o
  18   5   2       13.84       28.23     31.79 o
  19   5   2        0.95      -33.07     43.24 o
   0   6   2        0.31        2.10      2.92 o
   1   6   2       18.81       24.33      2.29 o
   2   6   2       49.57       65.09      2.96 o
   3   6   2       24.08       44.92      3.05 o
   4   6   2        5.88       15.98      2.35 o
   5   6   2      177.69      168.90      4.43 o
   6   6   2       32.28       23.93      3.22 o
   7   6   2      142.90      144.63      4.98 o
   8   6   2       64.03       82.08      5.13 o
   9   6   2      197.39      173.48      6.48 o
  10   6   2      104.88      105.01     10.08 o
  11   6   2        6.08        3.09      9.17 o
  12   6   2      275.13      303.27     17.20 o
  13   6   2       72.13       63.95     17.09 o
  14   6   2       12.76       -6.79     16.52 o
  15   6   2       22.11       -2.49     27.98 o
  16   6   2       17.19       14.80     61.47 o
  17   6   2       15.35       39.85     30.84 o
  18   6   2        8.39       13.18     31.62 o
  19   6   2       11.41       25.43     50.02 o
   1   7   2       81.42       93.73      3.48 o
   2   7   2        5.84       15.59      2.73 o
   3   7   2       58.56       53.88      3.36 o
   4   7   2      391.19      472.55      8.20 o
   5   7   2       70.83       65.51      3.55 o
   6   7   2      716.16      786.20     10.13 o
   7   7   2        9.89        2.37      3.68 o
   8   7   2     1277.18     1336.24     16.91 o
   9   7   2      432.32      418.27     11.94 o
  10   7   2     1534.90     1567.46     30.34 o
  11   7   2       39.67       40.80     10.90 o
  12   7   2       23.37       32.47     18.54 o
  13   7   2        0.00       -4.98     24.35 o
  14   7   2        0.66       30.94     20.25 o
  15   7   2        3.70       62.97     30.84 o
  16   7   2       69.22       46.22     30.16 o
  17   7   2        4.35        6.86     29.31 o
  18   7   2       11.96       14.42     33.17 o
   0   8   2      745.39      689.46     11.84 o
   1   8   2        3.70       -0.23      2.71 o
   2   8   2      178.62      159.19      4.70 o
   3   8   2      241.28      294.07      5.99 o
   4   8   2       40.69       48.34      4.08 o
   5   8   2      172.62      173.38      5.61 o
   6   8   2       59.48       62.43      4.12 o
   7   8   2      216.21      190.06      6.52 o
   8   8   2        6.44        4.86      5.04 o
   9   8   2      990.06      985.56     21.47 o
  10   8   2      124.99      122.38     14.65 o
  11   8   2      188.47      184.68     21.51 o
  12   8   2      178.91      263.75     54.57 o
  13   8   2       96.30       81.10     23.58 o
  14   8   2        0.15       12.49     20.31 o
  15   8   2        9.36      -27.58     27.58 o
  16   8   2       22.89       40.87     33.07 o
  17   8   2       28.43       89.82     37.47 o
  18   8   2       11.32       -3.13     33.92 o
   1   9   2       79.36       95.07      4.48 o
   2   9   2       46.54       52.78      4.21 o
   3   9   2      306.88      299.94      6.70 o
   4   9   2       37.37       53.38      5.03 o
   5   9   2       32.53       29.95      4.83 o
   6   9   2        4.73        0.87      5.32 o
   7   9   2       16.50       11.03      6.69 o
   8   9   2       14.49        3.84      8.27 o
   9   9   2       44.30       39.97     13.27 o
  10   9   2       66.41       60.14     14.78 o
  11   9   2        3.73      -12.29     14.72 o
  12   9   2      181.03      170.20     27.79 o
  13   9   2      195.94      203.07     29.20 o
  14   9   2        7.24       22.69     25.13 o
  15   9   2        9.29      -22.50     29.08 o
  16   9   2        8.26       80.97     36.69 o
  17   9   2        1.67       50.93     35.84 o
   0  10   2     1134.02     1052.12     24.15 o
   1  10   2      141.22      129.44      6.70 o
   2  10   2      801.30      745.69     13.85 o
   3  10   2      395.45      394.81     11.70 o
   4  10   2       64.51       26.70      8.68 o
   5  10   2        9.60       -7.58      9.32 o
   6  10   2        3.75       -2.63      9.66 o
   7  10   2      155.95       96.40     21.29 o
   8  10   2       57.15       42.00     15.99 o
   9  10   2       14.70        3.28     23.37 o
  10  10   2       10.77       20.39     16.04 o
  11  10   2        1.34       10.12     16.86 o
  12  10   2        2.86        2.47     19.22 o
  13  10   2       29.78       18.58     22.18 o
  14  10   2       49.79      105.02     27.55 o
  15  10   2        1.37       22.07     33.24 o
  16  10   2       13.27      -19.25     42.39 o
   1  11   2      279.26      290.91     13.11 o
   2  11   2       55.19       72.00     16.36 o
   3  11   2      407.78      437.27     20.70 o
   4  11   2        2.19       -3.17     10.20 o
   5  11   2       37.41       33.03     14.71 o
   6  11   2       87.00       98.52     18.17 o
   7  11   2      154.45      127.41     19.50 o
   8  11   2       19.25       -0.58     16.89 o
   9  11   2        4.36       -8.74     14.77 o
  10  11   2        0.28        4.69     16.00 o
  11  11   2       11.33       21.82     18.11 o
  12  11   2       17.29       30.81     22.81 o
  13  11   2        8.91       22.72     38.21 o
  14  11   2        9.00       18.09     27.31 o
  15  11   2        0.85        7.52     35.36 o
   0  12   2        2.40       13.89     46.21 o
   1  12   2        9.89       26.17     17.62 o
   2  12   2        5.12        1.05     12.96 o
   3  12   2       57.61       59.63     15.58 o
   4  12   2       10.37       26.80     14.50 o
   5  12   2      168.25      179.16     39.16 o
   6  12   2       61.73       63.49     17.95 o
   7  12   2        0.92       18.31     17.35 o
   8  12   2       28.94       52.00     17.61 o
   9  12   2        1.45       28.86     16.20 o
  10  12   2       11.56       -7.14     16.11 o
  11  12   2        1.21       -3.18     20.57 o
  12  12   2        4.51      -13.55     21.23 o
  13  12   2        3.80        9.15     23.47 o
  14  12   2        0.16      -30.96     33.51 o
   1  13   2        5.14        8.68     15.66 o
   2  13   2       32.63       32.56     15.91 o
   3  13   2       41.74       51.28     19.95 o
   4  13   2       13.78       30.05     16.05 o
   5  13   2       15.26       20.42     20.31 o
   6  13   2       46.89       48.42     17.83 o
   7  13   2       23.58       52.01     17.94 o
   8  13   2        8.17        9.25     16.02 o
   9  13   2       11.55       33.28     18.51 o
  10  13   2        0.03        0.62     17.53 o
  11  13   2       31.15       47.39     24.69 o
  12  13   2       11.04       42.59     25.95 o
  13  13   2        0.30        1.23     25.36 o
   0  14   2        0.57       28.34     22.69 o
   1  14   2       69.87       78.37     18.86 o
   2  14   2       95.12      104.24     20.04 o
   3  14   2       70.29       56.76     19.09 o
   4  14   2        7.46       19.51     16.19 o
   5  14   2       10.04       41.05     16.92 o
   6  14   2        0.03       24.28     16.41 o
   7  14   2       13.18       28.67     18.12 o
   8  14   2        3.15       13.21     18.16 o
   9  14   2       29.36       30.37     19.37 o
  10  14   2        1.47        6.44     23.93 o
  11  14   2        0.04       16.53     24.97 o
  12  14   2        3.93       17.09     31.18 o
   1  15   2        0.12       -0.37     14.82 o
   2  15   2        1.58       37.62     16.90 o
   3  15   2        0.08        7.84     16.49 o
   4  15   2       13.26       14.06     16.66 o
   5  15   2        9.94       27.66     18.49 o
   6  15   2       27.57       29.66     19.11 o
   7  15   2       12.20       69.83     21.13 o
   8  15   2        1.86       18.59     19.72 o
   9  15   2        0.19       69.51     26.65 o
  10  15   2        4.62       11.88     29.96 o
   0  16   2       26.40       52.27     33.91 o
   1  16   2        0.41       22.22     17.48 o
   2  16   2        1.24       -2.87     16.73 o
   3  16   2        2.45       20.49     17.96 o
   4  16   2       12.15       13.54     18.31 o
   5  16   2        2.98       28.68     20.05 o
   6  16   2        4.79       33.70     20.93 o
   7  16   2       10.55       29.77     21.36 o
   8  16   2        5.78       66.39     43.24 o
   1  17   2        0.01       34.21     22.11 o
   2  17   2        1.01       25.20     20.34 o
   3  17   2        0.06       16.87     19.80 o
   4  17   2        8.95       33.27     24.98 o
   1   1   3    14808.98    14492.33    147.95 o
   2   1   3     5852.16     5807.79     57.71 o
   3   1   3    32885.02    33827.08    458.09 o
   4   1   3    14935.24    14032.98    103.49 o
   5   1   3       76.79       92.15      3.00 o
   6   1   3      237.42      220.18      4.95 o
   7   1   3     2254.38     2216.68     21.41 o
   8   1   3      409.76      566.99      9.43 o
   9   1   3       35.32       36.40      4.02 o
  10   1   3       61.09       75.94      5.13 o
  11   1   3      170.16      154.74      8.80 o
  12   1   3      154.53      159.53     10.18 o
  13   1   3      123.84      114.18     12.42 o
  14   1   3        3.99       -1.11     12.77 o
  15   1   3       26.17        5.51     18.44 o
  16   1   3       87.39       66.38     31.03 o
  17   1   3       26.90       38.08     26.96 o
  18   1   3        4.18      -24.58     24.58 o
  19   1   3       29.91       44.72     31.44 o
  20   1   3       12.73      -27.23     32.64 o
   0   2   3     5851.37     5700.99     85.06 o
   1   2   3      207.52      187.29      5.23 o
   2   2   3      754.72      729.68     11.15 o
   3   2   3     1643.48     1694.80     17.47 o
   4   2   3       47.64       35.56      2.66 o
   5   2   3     2048.12     1881.86     15.09 o
   6   2   3     1824.47     1799.80     16.11 o
   7   2   3      512.81      539.03      8.20 o
   8   2   3       36.17       58.39      4.02 o
   9   2   3      295.19      258.84      6.68 o
  10   2   3      624.64      613.65     11.70 o
  11   2   3       82.56       99.51      7.62 o
  12   2   3      146.54      147.44     12.12 o
  13   2   3      802.91      784.87     24.90 o
  14   2   3        1.29       -6.56     12.65 o
  15   2   3       15.60       29.21     23.67 o
  16   2   3        1.21       17.18     21.37 o
  17   2   3       53.55       50.51     28.47 o
  18   2   3        0.26      -14.94     26.28 o
  19   2   3       36.61       22.22     31.47 o
  20   2   3        2.17      -35.61     44.93 o
   1   3   3     6290.70     6067.61     64.46 o
   2   3   3     2477.89     2468.31     24.09 o
   3   3   3       72.09       80.87      3.36 o
   4   3   3        0.15        3.67      2.09 o
   5   3   3      124.63      135.77      3.29 o
   6   3   3      600.84      559.75      7.66 o
   7   3   3     1854.51     1845.14     17.24 o
   8   3   3     2134.06     1985.48     18.85 o
   9   3   3       20.72       21.35      4.00 o
  10   3   3      100.83       95.26      6.24 o
  11   3   3      134.69      139.44     11.18 o
  12   3   3      975.01      984.04     22.43 o
  13   3   3      117.94      125.31     16.81 o
  14   3   3      522.66      523.23     29.63 o
  15   3   3       56.26       23.88     21.35 o
  16   3   3       28.34       32.15     22.51 o
  17   3   3        1.84       -6.91     21.53 o
  18   3   3       17.41        7.97     28.70 o
  19   3   3       17.84       39.85     46.63 o
  20   3   3        0.86      -33.07     47.48 o
   0   4   3     9167.17     8304.13    119.13 o
   1   4   3       39.91       39.35      4.72 o
   2   4   3      212.25      193.53      4.41 o
   3   4   3     2230.27     2243.65     20.84 o
   4   4   3     3806.41     3464.98     30.53 o
   5   4   3        1.60       -1.86      1.86 o
   6   4   3      908.31      915.33     10.04 o
   7   4   3     1926.90     1895.71     17.80 o
   8   4   3     1504.78     1449.48     15.32 o
   9   4   3      152.47      165.35      5.86 o
  10   4   3       20.92       11.73      5.12 o
  11   4   3     1407.87     1508.05     26.00 o
  12   4   3      230.44      248.95     16.03 o
  13   4   3       59.15       49.51     16.25 o
  14   4   3      112.52      101.64     18.84 o
  15   4   3       32.90       34.73     20.31 o
  16   4   3       16.36       -9.75     19.83 o
  17   4   3       26.72       21.48     21.78 o
  18   4   3       10.80       49.17     44.93 o
  19   4   3        0.25      -39.85     39.85 o
   1   5   3       14.75       16.33      2.62 o
   2   5   3       50.88       54.72      3.57 o
   3   5   3     1963.07     1911.25     18.84 o
   4   5   3      234.20      220.23      5.31 o
   5   5   3     2773.11     2968.33     24.02 o
   6   5   3       84.40      109.36      3.97 o
   7   5   3       66.31       55.08      3.69 o
   8   5   3       57.87       58.02      4.29 o
   9   5   3       74.22       61.80      5.24 o
  10   5   3       75.37       85.42      8.44 o
  11   5   3       17.62       18.76      9.67 o
  12   5   3       53.06       53.28     12.36 o
  13   5   3       59.66       54.13     17.25 o
  14   5   3       34.81       48.78     17.21 o
  15   5   3        1.11       -7.57     15.50 o
  16   5   3        2.23      -17.05     20.32 o
  17   5   3       13.34      -37.91     39.85 o
  18   5   3        0.29       -7.63     38.15 o
  19   5   3        0.54      -44.93     44.93 o
   0   6   3      255.07      297.60      6.79 o
   1   6   3        2.87       -2.03      2.03 o
   2   6   3     1964.09     1920.43     16.89 o
   3   6   3      385.77      399.15      6.26 o
   4   6   3      103.39       83.78      3.90 o
   5   6   3      402.85      409.71      7.30 o
   6   6   3      170.54      171.05      4.72 o
   7   6   3      162.08      152.18      5.01 o
   8   6   3      483.81      522.19      9.24 o
   9   6   3      214.38      212.85      8.11 o
  10   6   3      894.88      907.17     21.05 o
  11   6   3      178.68      193.18     14.68 o
  12   6   3       67.13       54.20     12.79 o
  13   6   3      418.14      477.67     29.54 o
  14   6   3        7.92       -1.13     15.05 o
  15   6   3       12.81        9.78     16.51 o
  16   6   3       12.10       14.62     27.76 o
  17   6   3        0.03       31.65     47.48 o
  18   6   3       21.18       -3.39     31.77 o
  19   6   3        1.13        4.24     46.63 o
   1   7   3      416.24      392.71      5.75 o
   2   7   3       11.89        6.11      2.42 o
   3   7   3      134.01      171.87      4.42 o
   4   7   3      288.31      348.97      6.41 o
   5   7   3      180.77      199.72      5.79 o
   6   7   3     1331.47     1460.76     17.26 o
   7   7   3       42.03       40.77      4.43 o
   8   7   3      484.03      491.68     11.39 o
   9   7   3      425.82      425.03     16.48 o
  10   7   3      308.88      329.50     16.59 o
  11   7   3       19.12       17.82     12.90 o
  12   7   3      211.74      183.58     21.65 o
  13   7   3       97.46       79.14     19.33 o
  14   7   3        8.53       16.15     19.37 o
  15   7   3       39.28       44.96     22.39 o
  16   7   3        7.55       -9.48     26.96 o
  17   7   3        0.04       14.18     31.02 o
  18   7   3        4.02       -1.17     34.11 o
   0   8   3      394.04      357.09      8.86 o
   1   8   3      585.50      582.94      7.89 o
   2   8   3       13.43       13.76      3.01 o
   3   8   3      109.49       92.75      4.32 o
   4   8   3      262.06      289.38      6.69 o
   5   8   3       35.87       28.50      4.61 o
   6   8   3      122.78      107.35      5.99 o
   7   8   3      155.51      178.94      9.14 o
   8   8   3        7.63       -0.36      5.99 o
   9   8   3      151.35      170.67     10.63 o
  10   8   3      370.72      392.58     30.91 o
  11   8   3        0.06       12.60     11.51 o
  12   8   3       38.86       62.03     38.60 o
  13   8   3      113.87       65.93     25.53 o
  14   8   3       73.64       73.53     24.19 o
  15   8   3        6.70       13.08     21.41 o
  16   8   3        3.15      -30.27     30.27 o
  17   8   3       59.63       53.36     44.51 o
   1   9   3      108.32      123.02      4.71 o
   2   9   3       94.80       91.74      4.79 o
   3   9   3       12.94        8.37      4.11 o
   4   9   3      329.90      322.68      8.34 o
   5   9   3        2.86       -0.84      4.63 o
   6   9   3       12.54       10.49      5.96 o
   7   9   3      116.45      110.18     11.52 o
   8   9   3        0.10       -8.13     10.74 o
   9   9   3        0.13      -11.75     11.75 o
  10   9   3        0.71        8.55     14.48 o
  11   9   3       54.38       64.40     25.59 o
  12   9   3        1.86      -17.36     17.36 o
  13   9   3       14.33        7.52     20.87 o
  14   9   3        2.10       -8.19     22.05 o
  15   9   3       65.54       96.23     33.27 o
  16   9   3        0.07       27.39     32.22 o
  17   9   3       17.48      -17.07     33.24 o
   0  10   3      760.99      795.06     21.16 o
   1  10   3     1665.32     1622.78     25.62 o
   2  10   3      182.06      164.16      9.69 o
   3  10   3       14.22        5.32      7.28 o
   4  10   3      100.04      117.14     13.07 o
   5  10   3       74.95       54.54     10.77 o
   6  10   3       90.32       76.29     11.72 o
   7  10   3       99.87       82.65     14.37 o
   8  10   3        0.00      -11.85     11.85 o
   9  10   3       52.87       37.46     13.89 o
  10  10   3       23.91        4.80     17.99 o
  11  10   3       22.29       47.77     21.84 o
  12  10   3        0.65        6.17     22.44 o
  13  10   3        1.45      -16.87     18.85 o
  14  10   3        3.13       10.55     21.22 o
  15  10   3        0.28       29.18     24.95 o
  16  10   3        2.93       24.75     34.97 o
   1  11   3      170.90      189.68     19.51 o
   2  11   3      203.63      233.24     27.41 o
   3  11   3      271.03      261.92     21.73 o
   4  11   3        1.15       23.46     13.71 o
   5  11   3       35.87       26.76     17.01 o
   6  11   3       28.93       27.92     19.46 o
   7  11   3        8.38       -2.56     14.12 o
   8  11   3        6.36        6.01     14.55 o
   9  11   3        0.00       13.24     16.03 o
  10  11   3        3.95        2.11     20.80 o
  11  11   3       38.00       42.67     24.71 o
  12  11   3        1.61      -18.53     18.53 o
  13  11   3        0.18       19.81     23.18 o
  14  11   3        1.91      -11.50     22.39 o
  15  11   3        6.10       26.19     36.55 o
   0  12   3      596.04      529.26     41.40 o
   1  12   3      345.35      381.90     33.77 o
   2  12   3        4.10       36.26     17.50 o
   3  12   3        2.77        1.17     13.60 o
   4  12   3      128.65      112.99     18.63 o
   5  12   3      126.05      112.00     18.43 o
   6  12   3       52.64       82.34     17.91 o
   7  12   3       22.27       36.32     15.86 o
   8  12   3        0.41       13.40     16.17 o
   9  12   3       29.13       12.15     17.19 o
  10  12   3        2.51       -8.15     19.08 o
  11  12   3        0.74       36.75     23.18 o
  12  12   3       15.97       24.56     45.97 o
  13  12   3        0.12       -4.89     23.13 o
  14  12   3       14.60       23.17     26.11 o
   1  13   3        0.50       -6.43     13.92 o
   2  13   3        1.37        5.32     15.24 o
   3  13   3        6.54       15.16     15.01 o
   4  13   3        2.42       11.20     14.77 o
   5  13   3        1.08        6.70     15.19 o
   6  13   3        0.41       12.12     16.08 o
   7  13   3        0.09       29.61     16.72 o
   8  13   3        0.00       12.08     16.94 o
   9  13   3       14.45       12.09     24.93 o
  10  13   3       26.50       -1.47     21.67 o
  11  13   3        2.60      -18.37     22.52 o
  12  13   3        0.00       40.39     26.26 o
  13  13   3        0.83       36.75     26.27 o
   0  14   3       49.15       71.84     26.07 o
   1  14   3       26.56       24.75     20.56 o
   2  14   3       37.86       68.12     18.54 o
   3  14   3        2.22       -1.22     15.50 o
   4  14   3       20.62       26.79     16.42 o
   5  14   3        0.95       11.19     16.34 o
   6  14   3        6.36       14.31     17.08 o
   7  14   3       10.74        1.10     17.06 o
   8  14   3        0.23       49.98     19.41 o
   9  14   3        5.37       25.82     22.81 o
  10  14   3        0.49       66.12     41.36 o
  11  14   3       15.95      -14.09     23.77 o
  12  14   3        0.55        2.34     28.88 o
   1  15   3        7.24       33.03     17.49 o
   2  15   3        4.04       33.54     17.75 o
   3  15   3        6.65       14.87     16.86 o
   4  15   3        1.73       -3.01     16.59 o
   5  15   3       48.69       49.20     20.29 o
   6  15   3       32.68       77.95     21.44 o
   7  15   3        5.57       18.95     18.82 o
   8  15   3       10.09       53.58     25.10 o
   9  15   3        9.42       10.50     24.65 o
  10  15   3       25.90       68.74     34.21 o
   0  16   3       13.86       42.98     27.15 o
   1  16   3        4.86       54.19     19.70 o
   2  16   3        0.07       34.56     19.10 o
   3  16   3        2.33       17.57     18.38 o
   4  16   3        4.51       43.42     19.99 o
   5  16   3        0.78       21.81     20.00 o
   6  16   3        9.01       44.08     22.34 o
   7  16   3       22.89       43.01     27.42 o
   8  16   3        0.01       24.72     31.37 o
   1  17   3        1.17       41.81     20.48 o
   2  17   3        1.42       31.19     21.22 o
   3  17   3       12.73       86.80     27.56 o
   4  17   3        6.46       19.14     72.49 o
   2   0   4    32674.56    29701.96    404.92 o
   3   0   4     1068.35      969.40     13.28 o
   4   0   4     5736.68     5806.57     67.85 o
   5   0   4       55.98       66.79      4.29 o
   6   0   4       26.01       50.82      4.14 o
   7   0   4     1261.98     1311.31     20.03 o
   8   0   4      248.63      235.36      8.45 o
   9   0   4     1283.41     1247.80     22.19 o
  10   0   4      150.44      155.83     10.13 o
  11   0   4       81.68       53.19      9.33 o
  12   0   4       79.12       92.41     15.62 o
  13   0   4       47.35       45.08     14.67 o
  14   0   4      259.57      362.87     52.57 o
  15   0   4        1.60       24.59     34.76 o
  16   0   4       65.66       78.00     41.54 o
  17   0   4       98.49       10.17     36.46 o
  18   0   4       35.17       27.98     39.00 o
  19   0   4        3.95        9.33     42.39 o
  20   0   4        5.57      -12.72     46.63 o
   1   1   4    90749.01    84155.03   1418.61 o
   2   1   4     4688.70     4645.16     66.37 o
   3   1   4       20.50       25.41      2.82 o
   4   1   4        6.12        5.98      2.18 o
   5   1   4      186.67      177.24      4.13 o
   6   1   4       40.90       33.08      2.83 o
   7   1   4     2372.01     2485.54     24.62 o
   8   1   4        3.39        6.12      3.34 o
   9   1   4      517.99      556.22      9.55 o
  10   1   4      148.00      184.89      6.98 o
  11   1   4       21.09       17.01      6.05 o
  12   1   4        1.27       -2.11      8.50 o
  13   1   4      148.96      164.54     15.85 o
  14   1   4       11.86       12.72     18.22 o
  15   1   4      131.87      107.65     23.12 o
  16   1   4       18.55       52.89     27.83 o
  17   1   4       38.92       49.34     28.76 o
  18   1   4      118.69       84.31     32.31 o
  19   1   4        7.73       14.31     29.45 o
  20   1   4        8.01      -12.98     31.47 o
   0   2   4     2248.35     2122.91     32.88 o
   1   2   4     1561.23     1436.93     17.03 o
   2   2   4     4419.67     4027.06     46.22 o
   3   2   4      446.12      495.92     11.52 o
   4   2   4     2564.49     2647.08     25.44 o
   5   2   4       13.74       11.40      3.01 o
   6   2   4      155.88      116.67      3.39 o
   7   2   4        3.78       -0.01      2.76 o
   8   2   4      776.55      817.21     10.81 o
   9   2   4       63.35       54.05      4.47 o
  10   2   4      228.73      228.23      7.64 o
  11   2   4        5.25       -5.69      5.69 o
  12   2   4        2.00       -7.55     10.10 o
  13   2   4      506.89      500.24     40.18 o
  14   2   4      132.22      170.67     23.03 o
  15   2   4      159.17      171.98     26.74 o
  16   2   4        2.81       19.47     24.83 o
  17   2   4       47.68       53.64     28.36 o
  18   2   4        2.90       -5.59     26.55 o
  19   2   4       25.63      -25.70     25.70 o
  20   2   4        0.21      -30.04     61.04 o
   1   3   4     3512.56     3005.75     32.88 o
   2   3   4     1816.44     1826.47     22.89 o
   3   3   4      514.68      514.41     12.45 o
   4   3   4      184.52      174.05      4.55 o
   5   3   4      117.22      117.67      3.95 o
   6   3   4      433.48      478.41      6.52 o
   7   3   4     1710.11     1746.04     16.41 o
   8   3   4      325.01      342.78      6.78 o
   9   3   4      615.86      663.64     10.40 o
  10   3   4       28.65       35.58      5.63 o
  11   3   4      854.90      862.83     16.62 o
  12   3   4        6.06       10.33     13.96 o
  13   3   4      142.78      166.45     18.05 o
  14   3   4       48.94       25.41     19.90 o
  15   3   4        0.17       -2.29     16.52 o
  16   3   4       11.13       -5.43     28.30 o
  17   3   4        2.06       21.75     26.67 o
  18   3   4        3.30      -25.47     25.47 o
  19   3   4       15.20       11.53     30.06 o
   0   4   4      532.18      498.44     14.14 o
   1   4   4      381.83      355.82     10.25 o
   2   4   4       33.73       37.37      4.33 o
   3   4   4       81.26       87.93      3.30 o
   4   4   4     2772.57     3167.53     28.40 o
   5   4   4       98.94      120.13      4.83 o
   6   4   4      442.93      388.96      5.99 o
   7   4   4       30.13       32.98      3.26 o
   8   4   4      498.90      545.43      8.73 o
   9   4   4       85.84       88.35      5.07 o
  10   4   4      154.37      147.02      7.46 o
  11   4   4        3.89       -9.96      9.96 o
  12   4   4      144.90      145.07     17.41 o
  13   4   4       69.91       54.28     21.22 o
  14   4   4        0.09        1.52     14.55 o
  15   4   4        9.41       13.31     15.56 o
  16   4   4       47.97       77.97     24.63 o
  17   4   4       15.58       15.55     27.64 o
  18   4   4        7.12       -2.22     27.04 o
  19   4   4       24.94       29.67     46.63 o
   1   5   4      338.49      380.75     11.16 o
   2   5   4      522.51      637.85      9.27 o
   3   5   4      222.42      250.79      7.38 o
   4   5   4      679.13      712.77     10.52 o
   5   5   4      817.42      866.26     13.73 o
   6   5   4       25.61       38.44      4.46 o
   7   5   4       46.55       35.63      3.47 o
   8   5   4      459.82      461.31      8.36 o
   9   5   4       11.48        9.94      4.55 o
  10   5   4      217.67      223.94      9.76 o
  11   5   4      240.98      258.69     16.13 o
  12   5   4       33.35       32.35     20.21 o
  13   5   4       40.12       40.76     24.21 o
  14   5   4       21.92       17.68     16.14 o
  15   5   4       33.60       33.54     19.70 o
  16   5   4        0.05        1.84     20.41 o
  17   5   4       33.90       57.04     29.45 o
  18   5   4       24.54       -9.33     41.54 o
  19   5   4        0.07       19.50     47.48 o
   0   6   4      503.86      493.07     16.02 o
   1   6   4     2042.56     1945.95     20.78 o
   2   6   4       33.29       28.89      3.26 o
   3   6   4     6153.53     6381.47     56.40 o
   4   6   4      319.53      356.37      6.41 o
   5   6   4       88.77       96.41      4.38 o
   6   6   4      133.35      165.99      5.55 o
   7   6   4       20.40       14.81      4.33 o
   8   6   4     1045.74     1067.67     13.79 o
   9   6   4        7.33        4.84      5.35 o
  10   6   4        1.93        5.54      9.55 o
  11   6   4       36.64       44.52     13.70 o
  12   6   4      103.42       59.84     17.09 o
  13   6   4      223.97      259.53     24.49 o
  14   6   4        0.29      -14.85     14.85 o
  15   6   4        0.69       -5.25     16.08 o
  16   6   4       17.50       -5.06     22.08 o
  17   6   4        7.08       -7.63     42.39 o
  18   6   4        0.28      -16.11     41.54 o
   1   7   4      451.38      427.26      6.39 o
   2   7   4      454.46      476.94      7.01 o
   3   7   4        0.07        0.28      2.62 o
   4   7   4       10.89       14.26      2.99 o
   5   7   4       74.89       83.70      4.57 o
   6   7   4      280.75      303.71      7.51 o
   7   7   4      208.20      181.04      7.77 o
   8   7   4        1.98       10.84      5.66 o
   9   7   4      306.08      304.61     12.31 o
  10   7   4        0.16       -4.07      8.08 o
  11   7   4       54.05       47.32     12.39 o
  12   7   4       46.47       22.86     18.11 o
  13   7   4        0.64       10.95     15.34 o
  14   7   4       12.22        4.81     16.60 o
  15   7   4       20.44       24.08     20.57 o
  16   7   4        0.02       30.39     51.29 o
  17   7   4        0.01      105.13     51.72 o
  18   7   4        2.12      -30.52     41.54 o
   0   8   4       30.26       12.81      4.26 o
   1   8   4      581.30      628.97      7.90 o
   2   8   4      804.18      791.90      9.40 o
   3   8   4      114.95       95.74      4.48 o
   4   8   4      111.61       97.62      5.00 o
   5   8   4       21.42       22.82      4.75 o
   6   8   4      319.24      310.03      8.99 o
   7   8   4       40.84       39.21      7.79 o
   8   8   4        5.69        1.03      7.01 o
   9   8   4      233.23      219.08     13.45 o
  10   8   4       24.77       28.19     10.61 o
  11   8   4       11.88        5.08     19.33 o
  12   8   4       49.00       46.78     17.43 o
  13   8   4        2.16        0.87     19.57 o
  14   8   4        2.33       -5.98     19.28 o
  15   8   4        6.74       -8.01     20.12 o
  16   8   4       11.22      -28.43     28.43 o
  17   8   4        0.46      -35.61     44.93 o
   1   9   4      180.79      163.41      5.54 o
   2   9   4      314.53      283.95      6.78 o
   3   9   4      100.72       85.40      5.25 o
   4   9   4       38.67       31.00      6.12 o
   5   9   4      151.48      168.97      8.09 o
   6   9   4      104.09      113.54      7.72 o
   7   9   4       35.12       34.06      8.06 o
   8   9   4       45.50       50.84      8.46 o
   9   9   4       68.75       51.45     19.41 o
  10   9   4       27.03       16.82     13.95 o
  11   9   4        6.52       10.53     17.42 o
  12   9   4       81.97       67.67     22.28 o
  13   9   4      113.15       83.75     24.70 o
  14   9   4       13.73       10.73     27.45 o
  15   9   4       30.86       62.71     25.78 o
  16   9   4        0.64       12.53     33.84 o
   0  10   4      501.48      515.02     23.44 o
   1  10   4      190.08      174.67     10.14 o
   2  10   4      276.38      279.54     12.82 o
   3  10   4      439.57      461.52     14.32 o
   4  10   4       33.55       36.25     10.03 o
   5  10   4      476.48      429.19     21.10 o
   6  10   4        1.16        8.34     11.19 o
   7  10   4       19.99       21.65      9.82 o
   8  10   4       19.21       23.43     13.02 o
   9  10   4        1.79        2.72     14.38 o
  10  10   4       22.84       20.36     26.98 o
  11  10   4       17.97       17.52     18.65 o
  12  10   4        1.45       29.98     21.21 o
  13  10   4       11.58       28.56     21.78 o
  14  10   4        3.24       29.72     23.14 o
  15  10   4        1.49       11.42     23.86 o
  16  10   4       14.48       31.28     36.51 o
   1  11   4      175.39      183.95     19.11 o
   2  11   4       24.14       17.00     13.56 o
   3  11   4       99.58      106.20     17.26 o
   4  11   4        8.87        6.13     18.04 o
   5  11   4        7.97       28.02     13.98 o
   6  11   4        4.65       12.88     13.26 o
   7  11   4       56.56       74.81     17.18 o
   8  11   4       11.75       30.78     16.18 o
   9  11   4        0.88       36.63     15.77 o
  10  11   4        4.57       49.29     20.80 o
  11  11   4       13.21       -7.51     19.00 o
  12  11   4       10.02       19.33     22.62 o
  13  11   4        7.15       -4.21     21.41 o
  14  11   4       12.68       42.74     26.13 o
  15  11   4       25.20       46.08     26.84 o
   0  12   4        7.64        4.33     20.37 o
   1  12   4      402.38      483.44     28.03 o
   2  12   4       35.75       41.50     16.28 o
   3  12   4       84.60      154.90     23.18 o
   4  12   4       21.08       27.98     14.74 o
   5  12   4      260.30      265.49     23.42 o
   6  12   4       34.09       58.32     16.54 o
   7  12   4        8.96       43.67     16.18 o
   8  12   4        0.30       -5.16     15.72 o
   9  12   4        1.64       39.03     26.57 o
  10  12   4        2.32       23.52     20.98 o
  11  12   4        6.75       24.73     25.61 o
  12  12   4        1.97       26.99     23.54 o
  13  12   4        5.47        8.23     24.48 o
  14  12   4        5.26       17.73     25.14 o
   1  13   4       19.21       36.60     16.40 o
   2  13   4      178.16      200.96     25.82 o
   3  13   4      158.15      158.54     34.63 o
   4  13   4       96.55      141.54     20.59 o
   5  13   4       19.34       34.18     16.08 o
   6  13   4        0.19       -9.20     14.77 o
   7  13   4        0.12       21.33     16.46 o
   8  13   4        2.90       12.65     19.12 o
   9  13   4        1.08       30.21     24.91 o
  10  13   4        3.32       38.80     22.90 o
  11  13   4        1.32       22.08     23.43 o
  12  13   4        5.81        8.90     24.05 o
  13  13   4        0.17      -19.99     27.35 o
   0  14   4       41.24       62.53     25.87 o
   1  14   4       18.96       25.98     16.58 o
   2  14   4       31.95       35.41     17.15 o
   3  14   4        8.38       22.32     16.71 o
   4  14   4        3.81       13.76     16.44 o
   5  14   4        0.41       19.75     18.36 o
   6  14   4        1.04       25.04     17.67 o
   7  14   4        1.00       -8.66     19.52 o
   8  14   4       21.17        3.39     29.78 o
   9  14   4       36.47       12.39     23.30 o
  10  14   4        1.84       46.51     25.67 o
  11  14   4        4.02       45.28     26.82 o
   1  15   4        0.78       13.07     16.91 o
   2  15   4        8.79       21.86     17.56 o
   3  15   4        2.26       13.11     16.42 o
   4  15   4        0.52       -0.46     16.24 o
   5  15   4        5.89       19.60     17.92 o
   6  15   4       42.19       90.03     25.31 o
   7  15   4       36.97       42.10     24.25 o
   8  15   4        1.12       21.37     23.22 o
   9  15   4       10.00        6.34     25.09 o
  10  15   4        0.15       50.88     41.54 o
   0  16   4        0.84        2.27     42.39 o
   1  16   4        1.54       31.30     19.60 o
   2  16   4       11.81       50.10     23.62 o
   3  16   4        0.44        6.73     18.99 o
   4  16   4        2.06       20.60     20.38 o
   5  16   4        4.08       30.74     23.42 o
   6  16   4       20.10       31.30     24.63 o
   7  16   4        0.00       44.14     30.70 o
   1  17   4        8.33       30.64     21.61 o
   2  17   4        9.10      108.33     36.87 o
   3  17   4        0.54       44.09     45.78 o
   1   1   5     3614.85     3587.67     63.40 o
   2   1   5    18845.57    18229.00    309.82 o
   3   1   5     2372.49     2212.95     22.06 o
   4   1   5      719.05      684.92      8.87 o
   5   1   5       86.49       41.85      2.74 o
   6   1   5        1.12        6.41      2.51 o
   7   1   5     1331.15     1257.31     12.76 o
   8   1   5      805.45      885.88     11.60 o
   9   1   5       27.74       34.22      4.27 o
  10   1   5       63.30       44.65      5.22 o
  11   1   5        4.08       10.99      5.98 o
  12   1   5      241.46      238.63     14.58 o
  13   1   5        6.67      -18.26     18.26 o
  14   1   5       43.21        6.74     55.53 o
  15   1   5       38.54       42.82     25.18 o
  16   1   5       15.87      -15.82     25.86 o
  17   1   5      210.86      277.77     39.26 o
  18   1   5       18.66      -19.05     59.77 o
  19   1   5       34.03       -6.87     30.50 o
  20   1   5        7.24      -13.08     31.11 o
   0   2   5     2621.82     2221.89     34.01 o
   1   2   5     2272.90     2209.91     26.67 o
   2   2   5      836.05      890.58     13.69 o
   3   2   5      108.21      115.01      3.74 o
   4   2   5     5028.11     5091.20     51.36 o
   5   2   5       18.27       28.80      3.32 o
   6   2   5       99.14      115.09      4.37 o
   7   2   5      375.88      402.54      6.48 o
   8   2   5        5.60        1.92      3.29 o
   9   2   5       29.39       40.38      4.40 o
  10   2   5      177.45      154.68      7.51 o
  11   2   5       11.55       -2.44      5.95 o
  12   2   5        1.83      -12.50     12.50 o
  13   2   5      386.12      415.53     26.38 o
  14   2   5      153.53      179.97     25.60 o
  15   2   5        7.58      -11.97     23.54 o
  16   2   5        1.57       24.90     26.36 o
  17   2   5        2.69       10.03     25.70 o
  18   2   5        1.97      -11.00     26.63 o
  19   2   5       36.70       27.86     31.37 o
   1   3   5       95.42       95.61      4.81 o
   2   3   5       40.59       29.59      3.93 o
   3   3   5       29.30       43.09      2.93 o
   4   3   5        2.85        8.47      2.52 o
   5   3   5      355.74      359.95      6.85 o
   6   3   5     1276.13     1154.09     13.83 o
   7   3   5      724.83      768.73      8.65 o
   8   3   5       59.10       66.73      4.03 o
   9   3   5      133.71      150.60      5.83 o
  10   3   5      469.07      497.34     10.63 o
  11   3   5      102.53       95.74     10.97 o
  12   3   5      174.78      175.86     18.04 o
  13   3   5      575.39      616.63     27.37 o
  14   3   5        2.41       15.52     19.19 o
  15   3   5       73.82       68.03     22.66 o
  16   3   5       16.74      -21.33     23.17 o
  17   3   5       37.74        9.98     26.19 o
  18   3   5        1.20      -25.95     25.95 o
  19   3   5        9.71       -0.57     28.70 o
   0   4   5     1354.88     1264.87     24.65 o
   1   4   5     3394.90     3131.56     35.36 o
   2   4   5      380.64      385.66      9.35 o
   3   4   5     1022.13     1103.11     22.16 o
   4   4   5     1585.62     1617.52     24.89 o
   5   4   5      465.79      440.12      8.00 o
   6   4   5     1438.77     1511.53     17.97 o
   7   4   5      588.57      519.77      7.96 o
   8   4   5      275.14      266.24      6.22 o
   9   4   5      886.64      847.48     12.42 o
  10   4   5        0.14        0.82      5.50 o
  11   4   5     1339.49     1289.55     38.23 o
  12   4   5       39.85       37.43     14.49 o
  13   4   5      128.95      133.88     17.64 o
  14   4   5       11.68        4.56     24.46 o
  15   4   5       22.11       -3.12     20.06 o
  16   4   5       14.13        9.49     22.22 o
  17   4   5        0.78       19.02     26.63 o
  18   4   5       20.26       38.72     29.36 o
  19   4   5        0.19       12.72     44.09 o
   1   5   5      434.82      480.67     11.02 o
   2   5   5        1.07       -4.26      4.26 o
   3   5   5     2579.28     2547.55     23.43 o
   4   5   5     5356.84     5659.64     48.94 o
   5   5   5      283.42      326.23      7.34 o
   6   5   5      593.69      640.99     10.57 o
   7   5   5       44.48       32.46      3.91 o
   8   5   5       65.72       72.12      5.02 o
   9   5   5      130.28      145.60      6.65 o
  10   5   5      145.53      155.65      8.21 o
  11   5   5      348.50      351.92     25.43 o
  12   5   5        5.34       -1.20     13.29 o
  13   5   5       55.09       47.03     21.44 o
  14   5   5        0.95        3.10     20.32 o
  15   5   5        1.31       -3.42     15.38 o
  16   5   5       15.43       30.01     20.64 o
  17   5   5        0.01      -23.83     23.83 o
  18   5   5        1.69      -39.00     39.00 o
  19   5   5       11.00      -43.24     43.24 o
   0   6   5      501.98      474.21     15.94 o
   1   6   5      681.06      571.83     12.55 o
   2   6   5      289.35      337.01      8.44 o
   3   6   5     1449.92     1506.65     16.48 o
   4   6   5      373.72      374.76      7.82 o
   5   6   5       39.07       57.66      4.71 o
   6   6   5        0.10        4.93      3.45 o
   7   6   5      854.79      865.88     12.48 o
   8   6   5      313.46      283.29     10.20 o
   9   6   5       48.20       53.32      7.07 o
  10   6   5      360.85      334.61     16.55 o
  11   6   5      170.16      169.14     20.98 o
  12   6   5        0.03      -17.46     17.46 o
  13   6   5      387.56      373.52     33.28 o
  14   6   5        7.40       20.54     16.78 o
  15   6   5       23.17        3.85     16.64 o
  16   6   5        7.28       23.13     27.63 o
  17   6   5        0.02       21.20     43.24 o
  18   6   5        0.91       27.13     46.63 o
   1   7   5      147.16      145.16      5.14 o
   2   7   5      510.07      469.76      8.18 o
   3   7   5      543.66      563.83     10.99 o
   4   7   5       36.05       34.55      4.22 o
   5   7   5       48.69       31.56      3.34 o
   6   7   5       36.49       18.54      4.36 o
   7   7   5       51.74       33.01      5.51 o
   8   7   5      221.64      224.10      9.27 o
   9   7   5      220.72      218.01     11.10 o
  10   7   5      372.39      394.19     18.56 o
  11   7   5       50.37       45.96     20.82 o
  12   7   5       60.64       56.68     24.81 o
  13   7   5       24.28       23.50     16.84 o
  14   7   5       10.55       12.75     20.79 o
  15   7   5        7.28        4.68     17.25 o
  16   7   5        0.53        6.30     24.62 o
  17   7   5        2.29      -37.30     37.30 o
  18   7   5        0.04       44.93     50.87 o
   0   8   5       34.26       38.39      4.62 o
   1   8   5        9.46        6.49      2.91 o
   2   8   5       12.64        9.47      3.05 o
   3   8   5        0.02        3.03      3.10 o
   4   8   5      800.90      838.57     11.50 o
   5   8   5       40.06       29.24      5.30 o
   6   8   5      100.91      100.04      6.14 o
   7   8   5      189.36      167.14      8.12 o
   8   8   5      306.68      329.60     13.33 o
   9   8   5      106.94       97.44     12.03 o
  10   8   5      595.04      522.04     24.96 o
  11   8   5       48.38       48.55     16.64 o
  12   8   5      163.54      130.29     20.56 o
  13   8   5      246.03      219.36     24.28 o
  14   8   5       28.97       52.58     22.38 o
  15   8   5        1.28       14.65     21.70 o
  16   8   5        6.02       44.44     33.07 o
  17   8   5       33.14       72.07     54.26 o
   1   9   5      126.59      120.77      5.09 o
   2   9   5       18.14       23.21      4.56 o
   3   9   5     1021.60      965.00     14.68 o
   4   9   5       14.20       10.60      4.85 o
   5   9   5      121.74      127.37      7.82 o
   6   9   5      147.08      132.54      9.22 o
   7   9   5       62.23       65.77      8.80 o
   8   9   5       37.08       27.68      8.53 o
   9   9   5       51.68       43.80     15.06 o
  10   9   5        5.46        9.02     12.86 o
  11   9   5      140.74      164.29     23.86 o
  12   9   5       64.12       44.32     23.13 o
  13   9   5       61.38       34.36     26.28 o
  14   9   5        0.38      -12.68     19.22 o
  15   9   5        8.56        9.40     23.20 o
  16   9   5       26.45       55.50     30.74 o
   0  10   5      188.05      186.37     10.00 o
   1  10   5      174.97      154.06      7.53 o
   2  10   5      409.41      411.29     11.45 o
   3  10   5      235.93      248.59     10.24 o
   4  10   5     1124.13     1108.42     20.05 o
   5  10   5        6.61       -9.78     13.82 o
   6  10   5       24.86       27.75     10.76 o
   7  10   5        6.09       -3.24     10.91 o
   8  10   5        0.09       -6.46     17.62 o
   9  10   5       19.39       13.85     16.90 o
  10  10   5      296.65      287.89     53.27 o
  11  10   5        0.08       -1.28     18.43 o
  12  10   5       75.90       34.75     24.58 o
  13  10   5        5.13       -1.59     19.72 o
  14  10   5        5.13       14.95     22.35 o
  15  10   5        2.43       22.93     23.97 o
  16  10   5       15.72       56.80     39.85 o
   1  11   5      117.85      119.32     14.56 o
   2  11   5       56.44       65.02     13.41 o
   3  11   5      183.40      197.39     16.42 o
   4  11   5       13.07        8.71     11.61 o
   5  11   5        4.71      -14.42     14.85 o
   6  11   5       39.57       42.01     13.33 o
   7  11   5       33.93       35.84     15.71 o
   8  11   5       24.30       19.50     17.50 o
   9  11   5        9.36       11.50     18.47 o
  10  11   5       41.97       69.11     22.33 o
  11  11   5       15.05       38.07     20.00 o
  12  11   5        0.00       18.84     20.40 o
  13  11   5        0.48       25.22     23.71 o
  14  11   5       11.32       12.58     33.21 o
  15  11   5        0.01       40.70     36.46 o
   0  12   5      560.02      523.61     80.12 o
   1  12   5      152.49      139.50     18.75 o
   2  12   5      441.97      461.70     26.95 o
   3  12   5      153.42      159.27     21.66 o
   4  12   5        7.81       13.86     13.96 o
   5  12   5       72.48       95.99     26.24 o
   6  12   5       94.38       90.15     18.68 o
   7  12   5       14.66        4.31     15.06 o
   8  12   5        0.74      -17.71     17.71 o
   9  12   5       14.66       45.29     20.16 o
  10  12   5        1.30       21.79     28.52 o
  11  12   5        3.58       40.68     22.89 o
  12  12   5       19.11       30.38     23.37 o
  13  12   5        3.08        5.79     31.81 o
  14  12   5        3.39      -11.72     27.72 o
   1  13   5        0.33       16.35     15.03 o
   2  13   5       92.07      100.12     18.79 o
   3  13   5        0.01       21.47     15.44 o
   4  13   5       13.88       42.71     17.22 o
   5  13   5        0.37       22.82     16.06 o
   6  13   5        0.92        5.50     16.35 o
   7  13   5        1.86        6.04     26.75 o
   8  13   5        3.00       43.03     21.77 o
   9  13   5       59.94       94.36     24.52 o
  10  13   5        1.18       32.61     22.49 o
  11  13   5        6.69       51.10     24.77 o
  12  13   5       16.48       15.08     25.93 o
  13  13   5        0.26       10.74     50.87 o
   0  14   5       16.73       10.76     23.42 o
   1  14   5        1.36        9.46     23.86 o
   2  14   5       36.91       50.09     18.28 o
   3  14   5       93.04      114.50     21.05 o
   4  14   5       28.48       55.94     18.10 o
   5  14   5        0.29       30.93     17.23 o
   6  14   5        0.17       20.25     25.00 o
   7  14   5       22.89       27.69     21.18 o
   8  14   5       22.65       28.58     22.21 o
   9  14   5        3.10       35.42     24.03 o
  10  14   5        4.49       50.89     25.32 o
  11  14   5       28.67        7.27     30.06 o
   1  15   5        0.82       11.90     16.99 o
   2  15   5       14.04       19.23     18.49 o
   3  15   5       13.41        9.27     18.04 o
   4  15   5        4.98       12.60     19.74 o
   5  15   5       52.88       30.32     21.95 o
   6  15   5       27.14       47.65     24.46 o
   7  15   5       18.30       49.50     24.74 o
   8  15   5       11.99       31.29     24.82 o
   9  15   5        2.43        7.09     23.81 o
   0  16   5        9.19        3.61     28.25 o
   1  16   5        7.43       46.30     20.96 o
   2  16   5        0.03       23.02     20.19 o
   3  16   5        0.96       42.05     23.64 o
   4  16   5        0.78       12.81     22.58 o
   5  16   5        0.59        7.85     24.33 o
   6  16   5       16.67       -9.09     22.95 o
   7  16   5       10.86       27.98     53.41 o
   2  17   5        0.09       40.70     50.87 o
   3  17   5       28.10       47.48     49.17 o
   3   0   6     1544.39     1722.32     27.67 o
   4   0   6    14233.13    15188.87    298.21 o
   5   0   6     1850.12     1884.22     26.43 o
   6   0   6     1512.63     1630.53     21.23 o
   7   0   6      629.89      734.09     12.53 o
   8   0   6       77.50       62.64      5.35 o
   9   0   6        2.67       -3.94      5.22 o
  10   0   6        5.91       -0.92      6.47 o
  11   0   6       30.08       11.12      8.91 o
  12   0   6        0.00       -1.70     34.76 o
  13   0   6       27.48       29.67     33.07 o
  14   0   6       93.32       24.59     33.07 o
  15   0   6        0.00      -31.37     31.37 o
  16   0   6       84.82       46.63     37.30 o
  17   0   6      130.48      107.67     46.63 o
  18   0   6        8.56       44.93     40.70 o
  19   0   6       11.84      -38.15     38.15 o
   1   1   6    14738.16    13944.81    270.48 o
   2   1   6     6355.23     6207.30    108.90 o
   3   1   6      784.00      754.80     12.87 o
   4   1   6     1818.81     1867.70     19.21 o
   5   1   6      656.01      679.74      9.43 o
   6   1   6      882.51      931.70     11.18 o
   7   1   6      496.11      456.65      6.83 o
   8   1   6     1167.96     1150.64     12.84 o
   9   1   6        1.86       -3.65      3.65 o
  10   1   6        3.05        5.62      4.53 o
  11   1   6       32.85       29.46      8.77 o
  12   1   6       88.20      108.91     17.55 o
  13   1   6        3.76       13.41     23.36 o
  14   1   6       15.58       19.94     35.18 o
  15   1   6        5.70       26.29     24.87 o
  16   1   6      243.61      285.62     50.02 o
  17   1   6       81.40       67.62     29.36 o
  18   1   6       93.03      105.77     32.91 o
  19   1   6        0.22       14.55     29.90 o
   0   2   6    19397.59    19553.76    332.35 o
   1   2   6      713.14      741.19     16.50 o
   2   2   6      374.08      379.38      7.93 o
   3   2   6      373.44      330.72      8.12 o
   4   2   6      428.84      489.97      9.86 o
   5   2   6     5337.96     5058.74     46.25 o
   6   2   6     1141.84     1215.32     15.31 o
   7   2   6        0.83       -1.18      2.72 o
   8   2   6      485.52      481.73      7.56 o
   9   2   6        2.61        2.88      3.81 o
  10   2   6       57.84       44.98      5.61 o
  11   2   6      239.95      219.44     13.56 o
  12   2   6       16.33       -4.22     11.15 o
  13   2   6        0.96       22.04     18.08 o
  14   2   6      390.11      408.50     87.33 o
  15   2   6       19.11      -23.29     23.29 o
  16   2   6      130.71      184.35     48.33 o
  17   2   6        1.58       11.47     27.23 o
  18   2   6        4.25      -12.69     27.83 o
  19   2   6       26.92       28.39     33.91 o
   1   3   6     2678.10     2687.07     29.55 o
   2   3   6       91.59       90.95      5.12 o
   3   3   6        0.75       -0.47      4.01 o
   4   3   6       26.38       30.37      3.01 o
   5   3   6        7.99       19.79      3.52 o
   6   3   6      113.99       89.43      4.68 o
   7   3   6       22.41       20.78      4.36 o
   8   3   6       54.23       54.46      3.54 o
   9   3   6       76.74       69.44      4.68 o
  10   3   6       62.05       40.37      6.83 o
  11   3   6        3.44      -11.18     13.11 o
  12   3   6        0.04       -9.27     11.86 o
  13   3   6       51.12       26.05     16.04 o
  14   3   6      107.75      101.43     28.70 o
  15   3   6      110.01      115.04     31.11 o
  16   3   6        6.39       47.37     28.00 o
  17   3   6       33.89       80.58     30.27 o
  18   3   6        4.90      -19.74     26.43 o
  19   3   6        0.72        2.55     30.16 o
   0   4   6      199.49      232.43     12.45 o
   1   4   6       96.82      110.68      5.53 o
   2   4   6     1088.54     1107.71     16.14 o
   3   4   6      611.70      612.46     11.69 o
   4   4   6      602.51      711.80     16.19 o
   5   4   6      134.80       93.82      5.37 o
   6   4   6        0.86        4.26      3.71 o
   7   4   6      176.33      160.70      7.81 o
   8   4   6       36.09       29.87      4.29 o
   9   4   6      775.44      745.91     12.26 o
  10   4   6     1091.21     1063.09     16.36 o
  11   4   6        4.88      -12.80     12.80 o
  12   4   6      243.64      298.86     20.98 o
  13   4   6       59.78       71.25     26.99 o
  14   4   6      124.03      168.55     26.54 o
  15   4   6       22.37       28.12     26.66 o
  16   4   6        0.02      -19.03     33.91 o
  17   4   6        4.89        4.07     27.09 o
  18   4   6        0.61       13.67     29.21 o
  19   4   6        0.01      -13.20     30.23 o
   1   5   6       11.18        6.59      4.65 o
   2   5   6       10.99        9.12      4.88 o
   3   5   6       20.92       18.03      3.88 o
   4   5   6      261.51      312.28      9.19 o
   5   5   6        8.49       -3.43      3.43 o
   6   5   6       19.61       16.76      4.33 o
   7   5   6       48.38       44.07      5.34 o
   8   5   6      234.10      249.28      7.62 o
   9   5   6       32.76       31.49      5.90 o
  10   5   6     1188.43     1204.48     22.33 o
  11   5   6      884.44      879.61     27.66 o
  12   5   6        1.55        8.62     13.28 o
  13   5   6       71.01       69.96     22.03 o
  14   5   6       34.79       63.13     22.46 o
  15   5   6       61.39       38.72     28.92 o
  16   5   6       16.43       37.29     20.55 o
  17   5   6        4.83       33.33     35.18 o
  18   5   6        9.14      -25.07     28.16 o
   0   6   6       46.07       39.99      8.93 o
   1   6   6      644.80      662.14     13.71 o
   2   6   6      708.10      727.23     17.37 o
   3   6   6       64.86       69.68      4.07 o
   4   6   6      281.35      273.09      6.68 o
   5   6   6        2.73        1.57      4.00 o
   6   6   6      824.69      856.60     13.16 o
   7   6   6       47.43       57.25      4.92 o
   8   6   6      818.29      823.15     15.51 o
   9   6   6     1674.21     1624.97     26.11 o
  10   6   6      163.65      146.46     13.63 o
  11   6   6       90.40       66.60     15.36 o
  12   6   6       34.00       10.02     14.11 o
  13   6   6       10.09        0.74     19.61 o
  14   6   6      111.76      113.43     25.44 o
  15   6   6        8.90        5.14     23.97 o
  16   6   6        7.22      -12.71     29.57 o
  17   6   6       23.77       33.22     31.02 o
  18   6   6        0.39       58.50     49.17 o
   1   7   6       44.55       49.33      6.79 o
   2   7   6      805.16      826.94     14.22 o
   3   7   6       35.10       35.93      4.06 o
   4   7   6      119.18      118.01      5.76 o
   5   7   6       26.05       34.18      5.53 o
   6   7   6       34.54       20.17      3.85 o
   7   7   6       80.18       72.55      5.78 o
   8   7   6      438.05      421.71     11.52 o
   9   7   6       64.82       64.56      8.75 o
  10   7   6      249.97      256.88     19.42 o
  11   7   6      279.32      286.71     39.40 o
  12   7   6       85.99       76.46     23.36 o
  13   7   6        0.05      -19.02     19.02 o
  14   7   6       51.71       47.73     28.15 o
  15   7   6       20.90       31.15     20.84 o
  16   7   6       70.10       90.24     30.76 o
  17   7   6        0.00      -11.87     46.63 o
   0   8   6      321.79      320.29     10.50 o
   1   8   6       44.12       40.41      4.54 o
   2   8   6       17.59       10.20      4.46 o
   3   8   6      270.03      244.54      8.18 o
   4   8   6      216.71      204.41     15.39 o
   5   8   6      162.98      145.02      6.24 o
   6   8   6      280.17      272.52      8.38 o
   7   8   6        9.51       -1.32      5.13 o
   8   8   6      155.73      158.16      9.50 o
   9   8   6        8.45       -7.95      7.95 o
  10   8   6      180.31      183.51     24.14 o
  11   8   6      193.20      151.76     24.67 o
  12   8   6      136.76      100.40     24.68 o
  13   8   6        0.77       11.53     15.90 o
  14   8   6        4.94        4.23     17.05 o
  15   8   6        3.17       14.83     23.34 o
  16   8   6        0.25       12.10     26.45 o
  17   8   6       10.74       47.48     52.57 o
   1   9   6      103.74      114.08      9.11 o
   2   9   6        3.96       -4.31      4.81 o
   3   9   6      116.42      117.00      6.91 o
   4   9   6      429.68      402.53     10.07 o
   5   9   6       40.94       32.54      5.86 o
   6   9   6        4.67       -0.18      6.37 o
   7   9   6        5.21       -2.81      7.02 o
   8   9   6       75.78       74.51     13.43 o
   9   9   6        2.46       11.78     11.85 o
  10   9   6        2.86      -16.51     16.51 o
  11   9   6        2.39        9.08     15.79 o
  12   9   6        0.45      -17.05     17.05 o
  13   9   6       31.22        2.26     19.05 o
  14   9   6       52.72       71.68     25.91 o
  15   9   6        0.90        1.47     25.41 o
  16   9   6        0.89       37.06     29.33 o
   0  10   6       31.23       32.56      8.83 o
   1  10   6        8.18        9.76      5.31 o
   2  10   6       89.72       90.10      6.77 o
   3  10   6       17.10       10.94      6.55 o
   4  10   6      699.76      711.42     17.18 o
   5  10   6      116.30       89.65      8.44 o
   6  10   6       20.77       -2.84     12.83 o
   7  10   6       74.82       68.02     17.91 o
   8  10   6        3.31        4.66     12.67 o
   9  10   6       41.80       12.27     14.69 o
  10  10   6        0.47       12.87     18.58 o
  11  10   6       13.48        4.65     18.25 o
  12  10   6        7.39       -4.83     18.70 o
  13  10   6        1.29       19.83     21.22 o
  14  10   6       51.77       41.46     29.13 o
  15  10   6       11.01       -4.79     26.94 o
  16  10   6        3.22       24.59     36.46 o
   1  11   6      277.45      259.41     15.14 o
   2  11   6      242.28      262.65     15.29 o
   3  11   6        0.01       17.54     11.48 o
   4  11   6      215.04      228.54     18.01 o
   5  11   6      182.95      184.42     20.19 o
   6  11   6       56.58       49.75     14.97 o
   7  11   6        2.09       -6.41     14.71 o
   8  11   6       15.50       17.33     22.29 o
   9  11   6       12.55       13.94     18.54 o
  10  11   6        0.81      -15.79     15.79 o
  11  11   6        0.87       -4.09     18.52 o
  12  11   6        1.76       11.39     20.37 o
  13  11   6        0.01       16.33     22.76 o
  14  11   6        3.50       -0.07     27.26 o
  15  11   6       94.77       83.93     42.39 o
   0  12   6       65.41       59.09     22.81 o
   1  12   6        0.88       17.20     13.58 o
   2  12   6        6.23       18.78     13.73 o
   3  12   6        7.36       33.92     17.25 o
   4  12   6       10.67        9.07     13.97 o
   5  12   6       33.27       75.98     16.98 o
   6  12   6       48.43       33.94     24.39 o
   7  12   6       30.84        6.08     17.63 o
   8  12   6        0.89        0.99     17.08 o
   9  12   6        8.37       15.87     17.65 o
  10  12   6        2.08      -11.98     18.17 o
  11  12   6        0.83        2.43     24.21 o
  12  12   6        7.09       13.03     22.62 o
  13  12   6       20.29       31.77     29.17 o
  14  12   6        2.86        1.70     35.61 o
   1  13   6       29.21       52.18     16.38 o
   2  13   6       13.35       23.75     15.50 o
   3  13   6        2.68       15.74     15.24 o
   4  13   6        1.70       25.10     15.88 o
   5  13   6        4.29       13.47     17.50 o
   6  13   6       17.56        2.66     17.62 o
   7  13   6        0.09        7.23     27.28 o
   8  13   6       11.79       46.32     21.29 o
   9  13   6        0.00       28.40     20.70 o
  10  13   6        1.54      -16.14     28.98 o
  11  13   6       19.58       41.38     25.09 o
  12  13   6        5.04       43.45     30.26 o
   0  14   6       10.50        6.47     22.73 o
   1  14   6        1.89       19.85     16.49 o
   2  14   6       18.30       45.30     21.17 o
   3  14   6        1.78       18.81     25.09 o
   4  14   6       23.70       50.58     21.51 o
   5  14   6        3.58       21.47     22.25 o
   6  14   6        1.29       15.12     19.22 o
   7  14   6       11.73       36.41     21.10 o
   8  14   6       10.42       11.50     23.87 o
   9  14   6       13.57       13.98     22.60 o
  10  14   6        3.40      -10.78     27.12 o
  11  14   6        9.15       13.57     35.61 o
   1  15   6       23.75       57.24     20.46 o
   2  15   6       27.53       22.20     21.17 o
   3  15   6       46.09       66.98     22.83 o
   4  15   6        4.01       11.34     20.55 o
   5  15   6        0.03       26.02     21.73 o
   6  15   6        1.16       28.11     23.33 o
   7  15   6        4.72       -1.08     30.43 o
   8  15   6       13.83       42.95     25.54 o
   9  15   6        1.18       28.83     38.15 o
   0  16   6        6.69        9.33     36.46 o
   1  16   6        1.35       -0.90     37.73 o
   2  16   6        1.90       29.90     27.50 o
   3  16   6        0.55       33.92     23.83 o
   4  16   6       31.19       11.40     43.25 o
   5  16   6       13.47       86.71     35.91 o
   6  16   6       33.60       45.78     48.33 o
   1   1   7       71.53       42.88     14.41 o
   2   1   7       32.48       12.55      5.20 o
   3   1   7       96.11      121.92      9.62 o
   4   1   7     3265.22     3379.37     41.90 o
   5   1   7        7.24        3.82      2.85 o
   6   1   7      159.60      196.06      5.58 o
   7   1   7      232.77      290.20      6.75 o
   8   1   7       16.53       24.80      3.19 o
   9   1   7      221.26      217.58      6.24 o
  10   1   7        0.50        0.27      4.97 o
  11   1   7       57.03       89.87     25.78 o
  12   1   7      109.22       76.56     35.73 o
  13   1   7        0.58        6.65     22.16 o
  14   1   7      334.02      364.38     39.24 o
  15   1   7      115.32      149.18     32.57 o
  16   1   7       71.49       76.27     29.36 o
  17   1   7       63.22        8.80     46.63 o
  18   1   7       67.07       84.24     32.07 o
  19   1   7       20.37       34.38     33.27 o
   0   2   7     1344.78     1261.45     27.47 o
   1   2   7     2963.33     3439.18     47.68 o
   2   2   7      260.18      252.74      7.99 o
   3   2   7      392.65      320.15      6.99 o
   4   2   7      523.89      653.72      8.40 o
   5   2   7       34.32       35.67      3.57 o
   6   2   7     2844.27     2818.89     26.90 o
   7   2   7       60.67       71.16      4.47 o
   8   2   7        3.11        1.68      2.61 o
   9   2   7      553.55      674.28      9.99 o
  10   2   7      297.49      318.31      9.35 o
  11   2   7      356.19      357.43     26.23 o
  12   2   7      372.67      361.04     25.52 o
  13   2   7      173.64      168.42     30.42 o
  14   2   7      434.98      467.75     42.26 o
  15   2   7       93.00       77.58     32.64 o
  16   2   7        1.36      -17.64     24.62 o
  17   2   7        0.19        0.00     25.76 o
  18   2   7        2.06        8.82     41.12 o
  19   2   7        1.06        6.79     29.67 o
   1   3   7     1033.21     1038.27     17.31 o
   2   3   7      883.62      802.23     14.22 o
   3   3   7     1562.48     1331.80     20.74 o
   4   3   7        0.68       -3.23      3.23 o
   5   3   7     1444.51     1437.02     16.73 o
   6   3   7      321.59      297.54      7.58 o
   7   3   7      118.84      108.39      5.41 o
   8   3   7      154.19      147.10      6.95 o
   9   3   7       25.27       33.06      4.44 o
  10   3   7      670.41      690.57     13.10 o
  11   3   7      530.91      599.37     17.54 o
  12   3   7      140.16      158.47     31.36 o
  13   3   7        0.26        8.40     24.01 o
  14   3   7       11.03       36.36     33.07 o
  15   3   7      159.04      165.43     33.68 o
  16   3   7        0.98       19.25     26.07 o
  17   3   7        8.91      -18.80     27.55 o
  18   3   7        8.50       -6.67     29.03 o
  19   3   7        0.02      -11.43     31.11 o
   0   4   7     6472.60     6239.55     91.69 o
   1   4   7       64.43      104.93      5.97 o
   2   4   7      357.31      426.95      9.46 o
   3   4   7        4.24        5.42      4.82 o
   4   4   7       56.03       74.42      5.15 o
   5   4   7      508.26      575.79     11.74 o
   6   4   7        0.01       -1.73      3.46 o
   7   4   7        0.43        0.73      4.39 o
   8   4   7        2.20       -1.47      3.92 o
   9   4   7      189.90      235.83      8.09 o
  10   4   7        2.09       -1.59      6.78 o
  11   4   7        0.97        5.77     13.05 o
  12   4   7        0.01      -17.42     17.42 o
  13   4   7      637.43      609.27     93.68 o
  14   4   7       65.26       57.58     28.92 o
  15   4   7        8.91       28.36     27.25 o
  16   4   7        2.75       -8.07     24.84 o
  17   4   7        0.48       48.18     30.23 o
  18   4   7        1.66      -27.23     27.23 o
  19   4   7        0.17      -15.26     42.39 o
   1   5   7      214.92      199.68      7.67 o
   2   5   7       37.11       43.80      5.53 o
   3   5   7      361.90      374.00      9.92 o
   4   5   7       23.09       31.18      3.37 o
   5   5   7      130.52      146.15      5.67 o
   6   5   7        0.06       -4.25      4.25 o
   7   5   7       26.16       18.92      5.02 o
   8   5   7        2.66        3.18      4.15 o
   9   5   7       45.51       30.80      5.77 o
  10   5   7      669.72      694.26     20.09 o
  11   5   7       13.14       15.24     13.74 o
  12   5   7      350.30      390.35     61.27 o
  13   5   7       10.37       18.98     25.05 o
  14   5   7        1.35      -32.22     32.22 o
  15   5   7        0.04        2.11     24.77 o
  16   5   7        0.67        3.02     28.83 o
  17   5   7        3.35        6.68     20.55 o
  18   5   7        0.18      -26.94     29.21 o
   0   6   7       25.30       30.71      8.23 o
   1   6   7       63.61       75.00      6.64 o
   2   6   7       52.27       55.00      6.33 o
   3   6   7       31.99       45.23      4.12 o
   4   6   7      752.53      779.99     10.75 o
   5   6   7      196.10      174.44      6.43 o
   6   6   7     1132.35     1135.70     16.11 o
   7   6   7       18.85       36.38      6.37 o
   8   6   7        0.88       -0.34      4.83 o
   9   6   7      476.64      503.18     14.32 o
  10   6   7      565.80      550.67     20.14 o
  11   6   7      152.98      182.33     17.96 o
  12   6   7       84.48       60.35     21.51 o
  13   6   7        9.60        6.44     23.06 o
  14   6   7        5.74        7.10     55.11 o
  15   6   7       65.64       49.66     29.72 o
  16   6   7       34.70       17.85     21.88 o
  17   6   7        1.62       13.19     21.74 o
  18   6   7        0.14       72.91     53.41 o
   1   7   7      486.82      504.19     13.44 o
   2   7   7       18.97       21.41      6.21 o
   3   7   7       71.92       68.71      4.30 o
   4   7   7        0.79       -3.87      4.26 o
   5   7   7      423.64      391.13     11.96 o
   6   7   7      493.07      483.06     11.74 o
   7   7   7      141.87      140.91      9.27 o
   8   7   7      913.79      885.63     17.54 o
   9   7   7      115.36      111.81      8.47 o
  10   7   7        3.61       -4.45     12.39 o
  11   7   7        4.95      -20.00     20.00 o
  12   7   7       81.82       99.20     29.58 o
  13   7   7        1.77       -6.31     24.23 o
  14   7   7        0.09        2.17     25.25 o
  15   7   7        1.55      -17.83     19.07 o
  16   7   7        6.89        3.86     22.27 o
  17   7   7        1.36       17.63     28.22 o
   0   8   7       51.93       25.73     11.57 o
   1   8   7       45.00       40.99      8.23 o
   2   8   7       16.79       21.71      4.94 o
   3   8   7      260.00      268.68     10.65 o
   4   8   7      347.98      319.78     10.97 o
   5   8   7      130.86      133.35      9.01 o
   6   8   7      529.17      527.34     20.36 o
   7   8   7       79.66       84.74      7.85 o
   8   8   7       76.93       66.60      7.64 o
   9   8   7        3.87      -11.08     11.08 o
  10   8   7      152.67      161.36     20.91 o
  11   8   7       55.93       74.05     24.11 o
  12   8   7        0.51      -19.49     19.49 o
  13   8   7        3.20      -22.27     22.27 o
  14   8   7       16.37       13.21     21.87 o
  15   8   7        2.43        9.22     20.28 o
  16   8   7       26.18        9.22     38.58 o
  17   8   7        0.08       48.20     30.30 o
   1   9   7       85.80       88.73      7.98 o
   2   9   7      164.28      152.09      9.09 o
   3   9   7      557.05      641.68     23.39 o
   4   9   7      179.33      215.61      8.95 o
   5   9   7       22.19       19.92      6.30 o
   6   9   7        1.04        2.27      6.38 o
   7   9   7       15.68       13.33      7.14 o
   8   9   7       39.02       34.93     13.23 o
   9   9   7      137.31      115.91     20.81 o
  10   9   7        0.08      -12.39     16.18 o
  11   9   7       77.94       50.40     20.85 o
  12   9   7        0.01       -4.25     19.21 o
  13   9   7        0.00       11.27     22.92 o
  14   9   7        3.16      -17.96     22.79 o
  15   9   7        0.34       23.46     37.73 o
  16   9   7       33.44       38.35     49.60 o
   0  10   7      339.10      338.79     18.86 o
   1  10   7      290.75      257.06      9.83 o
   2  10   7        2.26       -5.47      5.47 o
   3  10   7        3.59       -2.13      5.40 o
   4  10   7      157.20      169.31     11.09 o
   5  10   7       47.01       35.78      7.82 o
   6  10   7      245.96      252.32     15.37 o
   7  10   7        0.24        8.29     11.13 o
   8  10   7        6.70       25.49     17.40 o
   9  10   7       14.61       18.51     18.16 o
  10  10   7        3.50       -4.61     13.78 o
  11  10   7        0.14        9.91     19.32 o
  12  10   7        2.09       44.43     21.92 o
  13  10   7        0.00        2.10     22.58 o
  14  10   7       81.89       82.48     31.79 o
  15  10   7        2.71       31.71     28.47 o
   1  11   7      202.85      223.86     13.09 o
   2  11   7        7.57        5.38      9.73 o
   3  11   7        1.09        9.53     10.84 o
   4  11   7      108.72       73.75     27.78 o
   5  11   7       74.81       92.84     21.66 o
   6  11   7       33.34       48.23     19.79 o
   7  11   7        9.93        2.86     15.23 o
   8  11   7        2.33       -5.69     24.84 o
   9  11   7       22.59       22.82     18.09 o
  10  11   7        4.69       20.33     30.37 o
  11  11   7        3.23       26.14     19.33 o
  12  11   7        0.30       -0.17     22.57 o
  13  11   7        1.27        6.86     23.23 o
  14  11   7        5.16       18.04     28.22 o
   0  12   7      831.50      816.18     47.42 o
   1  12   7       42.47       36.25     14.33 o
   2  12   7      322.46      352.88     42.10 o
   3  12   7      100.69      130.34     17.87 o
   4  12   7        8.18       19.11     15.08 o
   5  12   7       81.80       73.40     18.84 o
   6  12   7        6.78       25.12     20.86 o
   7  12   7        0.65       -5.80     16.26 o
   8  12   7        1.56       11.72     18.03 o
   9  12   7       28.73       29.05     44.31 o
  10  12   7        9.74        9.53     20.26 o
  11  12   7        1.06       12.46     23.36 o
  12  12   7       54.24      123.25     32.22 o
  13  12   7        7.42        0.48     26.39 o
   1  13   7        0.17       30.50     15.84 o
   2  13   7      210.36      198.11     21.69 o
   3  13   7       14.48       28.46     17.05 o
   4  13   7        3.85       33.87     17.92 o
   5  13   7        0.00       -2.26     17.19 o
   6  13   7        0.03       25.75     18.09 o
   7  13   7       11.37       27.79     21.54 o
   8  13   7        1.59      -17.69     17.69 o
   9  13   7        5.38       26.55     30.31 o
  10  13   7       15.73       35.66     24.62 o
  11  13   7        0.25       -1.00     25.09 o
  12  13   7        0.19       15.52     27.72 o
   0  14   7        2.09       40.66     24.47 o
   1  14   7       11.19       16.81     18.43 o
   2  14   7       74.20       97.88     23.89 o
   3  14   7       35.41       75.26     26.33 o
   4  14   7        7.56       -9.49     17.77 o
   5  14   7        2.69       19.46     20.59 o
   6  14   7        8.97       12.96     20.53 o
   7  14   7        8.37       43.63     22.29 o
   8  14   7        4.13       29.44     24.23 o
   9  14   7        0.57        9.67     23.98 o
  10  14   7       15.83       18.16     27.60 o
   1  15   7        2.22      -21.20     21.58 o
   2  15   7        2.14        9.40     23.96 o
   3  15   7        0.52       14.98     23.67 o
   4  15   7        2.38       16.46     24.87 o
   5  15   7       10.27       -3.86     23.63 o
   6  15   7        5.72       -2.94     24.62 o
   7  15   7        8.00       28.51     27.27 o
   8  15   7       26.44       75.28     31.14 o
   0  16   7       16.21       58.50     41.54 o
   1  16   7        2.37       27.92     27.87 o
   2  16   7        2.50        9.83     26.43 o
   3  16   7        0.17       -3.39     25.95 o
   4  16   7       10.80        7.98     26.07 o
   5  16   7        4.09       43.22     29.30 o
   3   0   8     9247.43     9986.91    138.63 o
   4   0   8     2226.34     2322.41     41.16 o
   5   0   8     4114.88     4584.06     98.64 o
   6   0   8     2555.21     2868.56     58.80 o
   7   0   8      409.87      479.05     11.82 o
   8   0   8      707.62      868.34     16.46 o
   9   0   8       96.13      118.08      7.11 o
  10   0   8       10.40       23.38      8.18 o
  11   0   8       35.85       12.72     33.91 o
  12   0   8       28.82      -16.96     32.22 o
  13   0   8        1.92       41.54     36.46 o
  14   0   8        3.66      -20.35     33.07 o
  15   0   8       12.24      -33.07     33.07 o
  16   0   8      339.96      283.17     55.96 o
  17   0   8       92.27       59.35     44.93 o
  18   0   8        7.86      -36.46     36.46 o
  19   0   8       10.44      -26.28     39.00 o
   1   1   8       47.02       73.80      6.59 o
   2   1   8      615.83      637.62     16.57 o
   3   1   8      949.38      964.44     51.25 o
   4   1   8     3984.73     3923.55     47.79 o
   5   1   8      563.90      629.23     15.10 o
   6   1   8     1405.88     1371.08     16.41 o
   7   1   8        3.79        3.38      4.01 o
   8   1   8       43.31       61.98      4.84 o
   9   1   8       32.48       32.30      4.05 o
  10   1   8      113.58      113.05      8.16 o
  11   1   8       22.24       -5.35     35.61 o
  12   1   8      263.24      328.83     53.84 o
  13   1   8       42.64        2.54     34.76 o
  14   1   8      101.50       34.84     44.93 o
  15   1   8        6.91       16.47     44.93 o
  16   1   8       82.21       56.32     30.10 o
  17   1   8       11.37       22.58     28.47 o
  18   1   8       15.85       16.88     28.00 o
  19   1   8        1.94        1.91     31.11 o
   0   2   8      260.69      312.56     12.24 o
   1   2   8      179.04      239.04      7.25 o
   2   2   8      112.59      135.42      8.86 o
   3   2   8     2248.12     2473.44     36.83 o
   4   2   8       67.42       70.75      5.22 o
   5   2   8       75.94       86.77      4.70 o
   6   2   8      360.67      385.35      7.60 o
   7   2   8      681.07      846.92     14.13 o
   8   2   8      771.06      767.30     12.17 o
   9   2   8       18.10       26.74      4.93 o
  10   2   8      363.89      394.33     12.80 o
  11   2   8      109.50       83.14     12.12 o
  12   2   8        1.41       21.52     23.32 o
  13   2   8       44.11       45.05     29.25 o
  14   2   8        8.81        1.67     23.52 o
  15   2   8        0.17      -42.82     42.82 o
  16   2   8        0.70       53.36     28.96 o
  17   2   8        0.12      -23.03     23.03 o
  18   2   8        3.57        9.33     28.78 o
  19   2   8        0.59      -15.85     30.27 o
   1   3   8     1598.28     1470.77     27.27 o
   2   3   8      449.45      441.76     10.54 o
   3   3   8      247.75      219.31      7.57 o
   4   3   8       10.50        3.24      3.32 o
   5   3   8       36.17       44.18      3.87 o
   6   3   8      142.29      162.09      6.02 o
   7   3   8       29.11       30.93      5.01 o
   8   3   8        2.50       -0.86      4.41 o
   9   3   8      622.87      668.82     12.10 o
  10   3   8        5.52       -1.31      7.23 o
  11   3   8      106.01      103.11     19.07 o
  12   3   8      305.78      323.16     36.46 o
  13   3   8        5.16       -4.70     22.81 o
  14   3   8      488.26      456.55     47.90 o
  15   3   8       27.14       35.62     61.47 o
  16   3   8        0.80        6.13     25.26 o
  17   3   8        1.37      -14.91     26.88 o
  18   3   8        0.41      -27.04     27.04 o
  19   3   8        1.18        0.00     45.78 o
   0   4   8     6676.83     6905.58    108.94 o
   1   4   8      582.53      589.45     11.02 o
   2   4   8     1236.04     1248.88     20.67 o
   3   4   8       20.05       19.91      5.68 o
   4   4   8      130.08      213.67      8.02 o
   5   4   8      589.94      652.23     14.38 o
   6   4   8        3.18       -3.14      3.90 o
   7   4   8       27.12       12.85      4.39 o
   8   4   8       68.00       87.04      6.75 o
   9   4   8       38.06       42.07      5.51 o
  10   4   8        0.03       -3.98      6.51 o
  11   4   8       47.13       47.16     25.43 o
  12   4   8        1.36       -8.56     21.58 o
  13   4   8       11.14       -1.51     35.61 o
  14   4   8       12.37       35.61     26.27 o
  15   4   8        7.04       -1.22     26.48 o
  16   4   8       13.19        2.78     42.82 o
  17   4   8        7.24      -25.27     27.76 o
  18   4   8        1.21      -26.43     26.43 o
   1   5   8      258.32      284.51      8.56 o
   2   5   8      807.79      883.54     16.05 o
   3   5   8      178.01      133.04      6.97 o
   4   5   8     2191.82     2592.71     74.20 o
   5   5   8       81.24       94.10      6.46 o
   6   5   8       19.47       13.50      4.56 o
   7   5   8      352.90      340.74     10.43 o
   8   5   8        0.43       -3.49      5.84 o
   9   5   8      577.32      551.46     13.22 o
  10   5   8     1323.21     1359.54     25.70 o
  11   5   8        9.00      -20.35     20.35 o
  12   5   8       10.82        3.41     22.47 o
  13   5   8       86.76       94.16     28.85 o
  14   5   8        0.00      -21.64     21.64 o
  15   5   8       24.89       27.19     27.87 o
  16   5   8       14.10        0.22     26.63 o
  17   5   8        1.25       -4.65     29.33 o
  18   5   8        4.00       -9.95     29.53 o
   0   6   8       33.91       34.45     10.17 o
   1   6   8       83.41      110.71      7.38 o
   2   6   8      646.28      737.68     15.08 o
   3   6   8       40.86       48.05      6.77 o
   4   6   8       18.68       14.03      3.91 o
   5   6   8       25.45       27.74      4.36 o
   6   6   8      499.95      492.44     11.88 o
   7   6   8      513.26      497.54     12.53 o
   8   6   8      648.27      667.65     18.37 o
   9   6   8       19.05        9.24      6.37 o
  10   6   8      233.49      240.48     13.44 o
  11   6   8       28.48       -2.37     19.16 o
  12   6   8       23.15       60.22     24.38 o
  13   6   8       11.81      -13.99     22.11 o
  14   6   8        3.81       19.98     25.65 o
  15   6   8        0.02      -24.42     24.42 o
  16   6   8       18.13      -25.25     25.25 o
  17   6   8        6.46       -4.70     21.58 o
  18   6   8        0.01      -12.72     44.09 o
   1   7   8       81.15       91.40      8.03 o
   2   7   8      821.11      848.69     17.24 o
   3   7   8      251.96      199.21      7.11 o
   4   7   8       49.51       32.66      4.88 o
   5   7   8       74.02       47.68      7.02 o
   6   7   8       89.16      108.56     11.79 o
   7   7   8      632.28      679.14     21.62 o
   8   7   8      111.54       99.64     12.93 o
   9   7   8       57.98       65.18      8.28 o
  10   7   8       39.50       37.52     16.17 o
  11   7   8        7.22       -5.10     16.46 o
  12   7   8       58.92       29.26     28.83 o
  13   7   8        1.72      -21.30     21.30 o
  14   7   8        4.20      -21.26     23.52 o
  15   7   8        0.70      -24.31     24.31 o
  16   7   8        2.60      -18.53     19.03 o
  17   7   8       17.49       39.69     23.84 o
   0   8   8      357.62      324.19     20.67 o
   1   8   8      109.92       88.94     10.65 o
   2   8   8        3.87       -1.35      6.87 o
   3   8   8        1.63        6.53      6.99 o
   4   8   8       10.42        6.39      6.16 o
   5   8   8        4.05       -7.30      7.30 o
   6   8   8      515.98      501.02     18.50 o
   7   8   8      643.85      645.27     24.04 o
   8   8   8      511.53      490.41     20.00 o
   9   8   8      103.99      101.36     18.19 o
  10   8   8       11.60      -12.26     16.55 o
  11   8   8       30.87       34.94     22.69 o
  12   8   8       23.52      -11.59     21.76 o
  13   8   8       36.24       42.56     26.07 o
  14   8   8        1.78       11.71     27.07 o
  15   8   8        1.14      -15.73     23.69 o
  16   8   8        0.80        2.32     27.47 o
  17   8   8       16.91       37.30     39.00 o
   1   9   8       19.59        8.54      6.87 o
   2   9   8      392.18      384.77     13.56 o
   3   9   8       66.08       93.30      8.96 o
   4   9   8      828.86      827.57     19.80 o
   5   9   8       48.80       43.94     10.11 o
   6   9   8      164.73      123.65     19.40 o
   7   9   8       43.07       34.67      7.54 o
   8   9   8      172.30      160.09     19.38 o
   9   9   8       21.16       32.85     17.31 o
  10   9   8       68.51       91.10     21.19 o
  11   9   8        1.59        2.59     21.73 o
  12   9   8       15.86       21.19     24.49 o
  13   9   8        4.37        5.58     25.83 o
  14   9   8        6.88       55.33     26.05 o
  15   9   8        5.28       45.60     27.81 o
  16   9   8        7.03       19.64     28.68 o
   0  10   8      291.96      253.63     14.04 o
   1  10   8       31.34       21.70      5.87 o
   2  10   8        8.11       -1.11      6.83 o
   3  10   8       59.54       37.57      8.14 o
   4  10   8      229.99      228.38     10.00 o
   5  10   8       52.69       56.51     10.19 o
   6  10   8        1.76        4.87      6.80 o
   7  10   8      179.01      193.66     21.03 o
   8  10   8        1.45       -8.63     14.17 o
   9  10   8       84.54       85.28     25.06 o
  10  10   8        4.54       24.79     22.48 o
  11  10   8        4.66        4.82     23.03 o
  12  10   8        6.75       33.60     32.22 o
  13  10   8       16.00       26.78     24.39 o
  14  10   8       20.01       16.53     26.71 o
  15  10   8       13.05       24.56     29.91 o
   1  11   8      632.36      644.87     34.38 o
   2  11   8      648.07      714.21     29.30 o
   3  11   8       67.50       65.92     14.46 o
   4  11   8       30.53       22.92     13.23 o
   5  11   8        1.05        4.14     13.12 o
   6  11   8        0.01      -11.30     21.32 o
   7  11   8        0.04       20.25     16.44 o
   8  11   8       11.64        7.34     39.42 o
   9  11   8        1.61       16.96     28.83 o
  10  11   8        0.66       33.63     21.12 o
  11  11   8        1.91       29.45     28.83 o
  12  11   8        0.10       -1.31     21.69 o
  13  11   8       12.75       80.27     49.17 o
  14  11   8        3.57       14.10     27.72 o
   0  12   8       59.91       75.79     27.98 o
   1  12   8        1.71       35.34     20.32 o
   2  12   8      241.69      275.82     22.98 o
   3  12   8        0.01        7.87     16.84 o
   4  12   8       50.05       54.93     16.37 o
   5  12   8       20.40       23.09     15.54 o
   6  12   8       24.06       23.54     17.35 o
   7  12   8        2.89        5.32     16.31 o
   8  12   8        0.07       39.55     21.62 o
   9  12   8        0.89       10.12     19.96 o
  10  12   8        0.01      -19.75     19.75 o
  11  12   8        5.19      -12.88     36.03 o
  12  12   8        0.09       27.39     24.90 o
  13  12   8       10.46       30.73     27.59 o
   1  13   8        7.88       18.23     17.39 o
   2  13   8       21.54       39.12     18.47 o
   3  13   8       61.95       94.91     22.33 o
   4  13   8        0.05       -8.77     16.75 o
   5  13   8        2.77       62.71     20.75 o
   6  13   8        7.80        5.90     19.48 o
   7  13   8        0.01        5.35     20.08 o
   8  13   8       12.01       34.43     23.03 o
   9  13   8       12.12       52.46     24.23 o
  10  13   8       11.33       37.44     25.25 o
  11  13   8        0.00       20.27     25.54 o
  12  13   8       14.12       35.61     51.72 o
   0  14   8       31.77      113.61     34.76 o
   1  14   8        0.38       18.93     19.76 o
   2  14   8       39.77       46.43     25.43 o
   3  14   8       20.21       62.21     22.16 o
   4  14   8        8.31       28.00     22.16 o
   5  14   8        2.24       19.42     21.88 o
   6  14   8       18.85       22.04     24.16 o
   7  14   8        3.03       45.36     24.58 o
   8  14   8       40.97       80.41     27.87 o
   9  14   8        0.54      -11.69     24.84 o
  10  14   8        0.75       29.25     27.44 o
   1  15   8       26.71       52.49     25.43 o
   2  15   8        4.01       19.34     23.29 o
   3  15   8        8.90       48.20     26.07 o
   4  15   8        0.02        4.32     24.56 o
   5  15   8        8.35        9.38     25.16 o
   6  15   8        2.62       64.62     28.16 o
   7  15   8       20.92       93.03     30.23 o
   8  15   8       15.67       76.30     48.33 o
   0  16   8        0.03       31.37     38.15 o
   1  16   8        0.69      -14.40     25.16 o
   2  16   8       21.20       92.15     59.35 o
   3  16   8        0.24       39.54     28.76 o
   4  16   8       29.45       29.13     29.63 o
   5  16   8        3.43       44.09     40.70 o
   2   1   9     1556.31     1366.88     28.37 o
   3   1   9     5062.34     5041.04     91.88 o
   4   1   9      283.05      270.33      7.52 o
   5   1   9        4.83        0.61      4.87 o
   6   1   9        4.52       -3.79      4.07 o
   7   1   9      359.80      367.75      8.79 o
   8   1   9      186.17      163.32      7.99 o
   9   1   9      107.66      113.36      6.15 o
  10   1   9       24.15       24.21      7.62 o
  11   1   9       33.96       46.30     13.46 o
  12   1   9       21.09        9.87     22.76 o
  13   1   9       50.12       58.70     29.67 o
  14   1   9       73.34       60.65     50.02 o
  15   1   9      170.72      121.58     49.60 o
  16   1   9        3.51        0.00     26.96 o
  17   1   9       11.00      -12.45     26.36 o
  18   1   9        0.12      -27.27     27.27 o
  19   1   9        2.22       10.17     42.39 o
   0   2   9     1661.44     1548.36     32.36 o
   1   2   9        5.10       -4.24      4.24 o
   2   2   9       22.17       44.05      5.41 o
   3   2   9     2014.05     1855.91     29.23 o
   4   2   9      100.32      112.97      4.83 o
   5   2   9      102.97      100.86      5.30 o
   6   2   9       99.86       91.89      4.76 o
   7   2   9       11.35        8.67      4.13 o
   8   2   9      275.21      287.70      9.38 o
   9   2   9      143.13      152.26      7.65 o
  10   2   9      225.79      261.04     12.07 o
  11   2   9        9.70       48.65     25.01 o
  12   2   9       40.84       31.82     34.34 o
  13   2   9       92.60      178.84     31.16 o
  14   2   9      236.30      252.01     35.73 o
  15   2   9        0.02       -5.12     25.66 o
  16   2   9        0.74        4.78     25.70 o
  17   2   9       12.06       15.36     29.13 o
  18   2   9        0.22      -23.16     27.70 o
  19   2   9        8.67      -39.85     39.85 o
   1   3   9      163.75      145.41      8.79 o
   2   3   9      876.44      873.41     19.83 o
   3   3   9       73.69       90.14      8.82 o
   4   3   9      177.59      208.18      6.91 o
   5   3   9      301.34      327.14      6.83 o
   6   3   9      455.09      496.48      8.97 o
   7   3   9      144.75      134.57      6.09 o
   8   3   9      214.74      199.68      7.83 o
   9   3   9        2.05        1.58      8.23 o
  10   3   9     1301.32     1325.87     23.93 o
  11   3   9        0.39       13.36     21.88 o
  12   3   9       54.60       45.85     47.05 o
  13   3   9      114.81      100.44     28.36 o
  14   3   9       55.21       66.59     27.87 o
  15   3   9      125.50      116.01     32.79 o
  16   3   9        2.17       46.73     30.10 o
  17   3   9        0.96       25.35     30.10 o
  18   3   9        0.66       -2.15     30.90 o
   0   4   9      638.25      725.83     27.57 o
   1   4   9      208.19      194.92      7.60 o
   2   4   9       63.57       76.50      6.73 o
   3   4   9      377.84      332.90     10.11 o
   4   4   9      380.49      352.09     11.01 o
   5   4   9      302.46      358.44      9.39 o
   6   4   9      118.19      126.05      6.04 o
   7   4   9        5.86        9.24      4.94 o
   8   4   9       34.51       35.92      5.99 o
   9   4   9     1767.25     1828.36     34.82 o
  10   4   9      425.31      426.92     13.37 o
  11   4   9       29.44       39.18     21.56 o
  12   4   9      125.10      143.79     27.87 o
  13   4   9       15.61        4.45     24.16 o
  14   4   9      229.28      274.29     36.78 o
  15   4   9      107.59      101.66     30.76 o
  16   4   9        6.33      -18.35     26.68 o
  17   4   9       21.64       28.65     33.49 o
  18   4   9        2.44      -10.54     30.16 o
   1   5   9     1170.84     1087.31     17.28 o
   2   5   9     1300.37     1345.41     19.81 o
   3   5   9       19.02        6.69      6.50 o
   4   5   9      134.96      145.47      9.35 o
   5   5   9       13.59        1.63      3.93 o
   6   5   9      716.53      775.05     13.51 o
   7   5   9       50.57       45.31      6.38 o
   8   5   9      105.74      118.92     14.48 o
   9   5   9        2.06        1.10      7.86 o
  10   5   9       60.88       51.49      8.36 o
  11   5   9      471.37      490.52     36.94 o
  12   5   9      273.06      340.16     35.36 o
  13   5   9       77.80       56.57     26.55 o
  14   5   9       27.41       41.66     26.80 o
  15   5   9       20.64        0.02     27.55 o
  16   5   9        6.98       -8.35     41.12 o
  17   5   9        0.10       15.24     30.70 o
  18   5   9        0.31      -33.91     33.91 o
   0   6   9      189.42      174.07     11.77 o
   1   6   9      389.03      384.41     10.72 o
   2   6   9        6.57        2.45      5.90 o
   3   6   9      788.41      884.81     17.39 o
   4   6   9       53.79       81.18      5.48 o
   5   6   9       13.16       22.32      4.65 o
   6   6   9      145.10      154.25      8.41 o
   7   6   9      468.14      470.21     15.41 o
   8   6   9      363.75      377.28     19.70 o
   9   6   9        5.96       -6.32      6.32 o
  10   6   9       92.81      102.61     13.97 o
  11   6   9       66.66       62.86     22.19 o
  12   6   9       11.82       -2.65     21.28 o
  13   6   9        0.11        2.47     23.00 o
  14   6   9       13.56      -17.07     23.80 o
  15   6   9       13.73       51.79     29.46 o
  16   6   9        0.76       15.59     30.08 o
  17   6   9       10.62       -4.93     30.74 o
   1   7   9       73.72       66.96      7.97 o
   2   7   9       38.08       29.38      7.33 o
   3   7   9      313.21      332.06     12.03 o
   4   7   9      187.52      213.15      9.07 o
   5   7   9       29.25       27.42      6.38 o
   6   7   9        0.38       -7.16      7.16 o
   7   7   9      411.07      458.81     30.35 o
   8   7   9      431.16      410.14     24.27 o
   9   7   9       79.37       78.53      8.80 o
  10   7   9       45.87       41.92     12.44 o
  11   7   9       92.58      133.34     25.59 o
  12   7   9       15.28       -1.94     22.08 o
  13   7   9       16.69      -13.43     61.89 o
  14   7   9        6.64      -22.02     23.98 o
  15   7   9        2.79       21.57     29.33 o
  16   7   9       14.85       39.26     81.39 o
  17   7   9        1.47      -14.09     24.00 o
   0   8   9       84.79       84.06     15.38 o
   1   8   9        2.62       -8.07      8.07 o
   2   8   9       19.23        0.73     11.17 o
   3   8   9       12.10       -3.15      6.92 o
   4   8   9      712.93      723.20     19.32 o
   5   8   9        0.68       -7.69      7.69 o
   6   8   9        0.39       -2.65     15.94 o
   7   8   9      465.99      514.44     38.43 o
   8   8   9      267.23      277.08     23.24 o
   9   8   9      231.96      193.28     12.26 o
  10   8   9        0.47       29.37     19.35 o
  11   8   9       21.79       36.63     22.76 o
  12   8   9        3.05       30.45     23.63 o
  13   8   9       46.19       60.59     26.80 o
  14   8   9        0.57       17.22     36.46 o
  15   8   9        1.29       11.60     29.33 o
  16   8   9        1.75      -14.43     21.76 o
   1   9   9       75.76       73.51     17.19 o
   2   9   9        5.10        4.30      7.96 o
   3   9   9      926.58      898.69     20.80 o
   4   9   9      127.78      153.09     11.81 o
   5   9   9      792.34      770.86     31.98 o
   6   9   9       77.24       62.79     14.77 o
   7   9   9       18.50       23.51     12.54 o
   8   9   9      150.74      157.70     39.00 o
   9   9   9       31.05       36.20     17.31 o
  10   9   9        2.23       31.82     20.36 o
  11   9   9       64.66       38.58     22.78 o
  12   9   9       10.84       57.65     25.18 o
  13   9   9        4.01       21.43     44.51 o
  14   9   9       11.40        4.97     28.22 o
  15   9   9        3.59       11.13     25.84 o
  16   9   9        5.64       22.89     33.91 o
   0  10   9       44.28       50.87     25.43 o
   1  10   9       15.10        3.55      8.03 o
   2  10   9      161.85      157.20     11.67 o
   3  10   9       51.57       39.99     11.16 o
   4  10   9       14.58       10.80     12.06 o
   5  10   9      262.13      106.34     51.52 o
   6  10   9        0.03       26.28     27.98 o
   7  10   9        4.41       29.67     29.67 o
   8  10   9        3.02       -1.45     24.16 o
   9  10   9        0.10        0.54     17.70 o
  10  10   9        0.22       29.33     22.48 o
  11  10   9        1.75      -13.40     22.43 o
  12  10   9        3.89       24.67     36.03 o
  13  10   9        5.90       38.15     43.24 o
  14  10   9        4.79       13.89     25.16 o
  15  10   9        1.38       18.86     29.00 o
   1  11   9      586.44      554.36     21.55 o
   2  11   9       32.82        4.99     10.37 o
   3  11   9      197.20      198.39     39.00 o
   4  11   9        1.44        0.00     25.43 o
   5  11   9       77.92       57.65     29.67 o
   6  11   9        8.21       23.11     15.79 o
   7  11   9        0.01        7.03     16.78 o
   8  11   9        0.71        5.93     19.08 o
   9  11   9       30.60       55.68     23.32 o
  10  11   9        6.37       30.52     32.22 o
  11  11   9       12.25       94.96     41.54 o
  12  11   9       23.12       61.74     26.05 o
  13  11   9        1.98       26.65     24.21 o
  14  11   9        7.33       70.01     31.37 o
   1  12   9       42.31       44.09     20.35 o
   2  12   9        8.72        6.78     18.65 o
   3  12   9       29.07       45.78     20.35 o
   4  12   9        2.47        9.33     17.80 o
   5  12   9       54.15       62.74     23.74 o
   6  12   9        2.92       30.52     22.89 o
   7  12   9        0.07       24.59     23.74 o
   8  12   9        2.92        9.74     27.55 o
   9  12   9        0.02       31.50     21.28 o
  10  12   9       11.76        8.68     26.71 o
  11  12   9       17.09       60.92     26.45 o
  12  12   9       25.06       77.86     28.55 o
  13  12   9        0.43       40.70     51.72 o
   1  13   9       81.14       59.63     19.16 o
   2  13   9       41.00       28.28     17.50 o
   3  13   9       20.24       15.92     26.71 o
   4  13   9        0.28       12.39     17.80 o
   5  13   9        0.90       18.77     17.96 o
   6  13   9        0.03       -4.52     33.91 o
   7  13   9       17.34       25.14     36.03 o
   8  13   9        6.23       25.01     25.43 o
   9  13   9        4.75       -3.88     22.69 o
  10  13   9        2.41       30.82     25.46 o
  11  13   9       28.15       42.92     37.73 o
   0  14   9       27.41       45.78     30.52 o
   1  14   9       75.02      102.01     23.96 o
   2  14   9       58.73       77.03     23.03 o
   3  14   9       31.94       58.71     22.08 o
   4  14   9        7.31      -18.28     18.28 o
   5  14   9       34.76       29.99     25.43 o
   6  14   9        2.00       34.46     22.43 o
   7  14   9        1.70       34.16     46.63 o
   8  14   9       20.98       32.87     26.55 o
   9  14   9       18.13       39.15     25.87 o
  10  14   9        4.74       15.26     44.93 o
   1  15   9        2.77       48.62     24.87 o
   2  15   9       15.74       31.84     23.54 o
   3  15   9        0.11       13.14     23.98 o
   4  15   9        4.05        1.78     26.71 o
   5  15   9        1.14      -15.00     23.67 o
   6  15   9        7.31       -3.75     24.83 o
   7  15   9        0.92       13.26     26.30 o
   0  16   9        8.53       50.02     39.85 o
   1  16   9        0.08       53.88     27.83 o
   2  16   9        0.70       10.86     53.41 o
   3  16   9        0.82       22.89     26.98 o
   4  16   9        2.79       22.89     39.85 o
   3   0  10      603.15      696.37     17.27 o
   4   0  10      582.30      501.94     14.18 o
   5   0  10     1252.21     1333.84     37.04 o
   6   0  10      146.06      132.91     12.85 o
   7   0  10      273.49      360.31     23.86 o
   8   0  10      897.52     1034.39     27.95 o
   9   0  10      124.21      135.87     12.90 o
  10   0  10       88.22       79.25      9.66 o
  11   0  10        3.58       39.00     33.07 o
  12   0  10       34.04       29.67     33.91 o
  13   0  10      298.59      273.85     50.87 o
  14   0  10      764.39      703.69     72.07 o
  15   0  10      173.84      230.61     52.57 o
  16   0  10        4.82       25.43     42.39 o
  17   0  10      263.32      294.20     61.04 o
  18   0  10        2.69      -32.22     39.85 o
   2   1  10     1046.76      862.36     23.17 o
   3   1  10     4753.00     4928.26     90.16 o
   4   1  10        2.75        6.44      4.35 o
   5   1  10       11.61       22.17      5.53 o
   6   1  10        0.00       -2.53      4.60 o
   7   1  10       55.11       60.69      6.88 o
   8   1  10       33.70       31.68      7.00 o
   9   1  10        2.79       -6.03      6.03 o
  10   1  10       27.30       14.89      5.76 o
  11   1  10       12.35       -3.93     11.10 o
  12   1  10        1.53      -21.88     21.88 o
  13   1  10       68.14       60.62     28.78 o
  14   1  10       30.00       -3.52     62.32 o
  15   1  10        4.69        4.87     27.27 o
  16   1  10       52.68       71.46     80.97 o
  17   1  10        0.23       -8.69     27.40 o
  18   1  10       55.65       49.99     33.84 o
   0   2  10     7061.43     7024.77    123.62 o
   1   2  10       35.87       22.84      5.84 o
   2   2  10       79.22      123.54      8.36 o
   3   2  10     1801.86     1988.17     33.41 o
   4   2  10      279.64      256.81      7.46 o
   5   2  10        6.84        0.78      3.98 o
   6   2  10        0.15        0.99      4.48 o
   7   2  10      525.72      532.09     10.31 o
   8   2  10        0.08       -2.24      4.89 o
   9   2  10       10.21        5.36      5.46 o
  10   2  10      144.71      173.52      9.46 o
  11   2  10      128.63      106.24     16.15 o
  12   2  10      160.25      121.12     45.36 o
  13   2  10      117.73      128.02     30.27 o
  14   2  10       17.85       -0.64     26.03 o
  15   2  10       39.03       17.96     27.87 o
  16   2  10        1.00       -3.82     27.58 o
  17   2  10        7.02        7.56     36.88 o
  18   2  10        1.22      -22.04     39.00 o
   1   3  10     2801.77     2987.69     48.44 o
   2   3  10      406.88      352.45     12.66 o
   3   3  10       93.36       70.57      8.15 o
   4   3  10        4.58        1.66      6.91 o
   5   3  10       10.75        8.11      3.69 o
   6   3  10      406.23      430.62      8.50 o
   7   3  10      268.06      307.69      8.05 o
   8   3  10      432.34      463.61     11.11 o
   9   3  10        0.08      -10.07     10.07 o
  10   3  10      152.38      140.35      9.67 o
  11   3  10      208.54      225.02     34.51 o
  12   3  10       26.70       45.61     37.30 o
  13   3  10        5.26        4.11     23.62 o
  14   3  10       21.80       37.01     27.50 o
  15   3  10       23.40        9.05     27.49 o
  16   3  10        3.77      -21.03     27.49 o
  17   3  10        0.53      -27.29     27.29 o
  18   3  10        7.10      -10.44     30.14 o
   0   4  10        3.36       -2.60     10.01 o
   1   4  10       46.23       71.65      9.23 o
   2   4  10      121.08      123.46     10.03 o
   3   4  10        0.66       -3.46      5.13 o
   4   4  10        9.47        0.06      7.94 o
   5   4  10       66.20       74.22      5.04 o
   6   4  10      261.59      268.74      7.47 o
   7   4  10       40.80       33.48      5.84 o
   8   4  10       85.37      113.02     13.37 o
   9   4  10       51.59       31.81     17.85 o
  10   4  10        5.26        4.69      6.93 o
  11   4  10       49.66       35.65     13.77 o
  12   4  10       90.69       91.12     25.35 o
  13   4  10        0.69      -14.71     22.20 o
  14   4  10        3.52       25.66     25.87 o
  15   4  10        0.11        0.96     25.09 o
  16   4  10        7.55       -6.78     27.29 o
  17   4  10       25.56       19.41     32.22 o
  18   4  10        0.00       47.48     46.63 o
   1   5  10       56.56       79.28      7.36 o
   2   5  10      405.67      425.27     13.13 o
   3   5  10      433.69      427.28     13.83 o
   4   5  10       14.65       33.81      8.01 o
   5   5  10       97.93      111.04      5.70 o
   6   5  10      141.07      116.72      9.11 o
   7   5  10       26.68       36.17      7.93 o
   8   5  10      661.43      662.20     33.57 o
   9   5  10     1211.61     1260.27     37.45 o
  10   5  10       25.81       20.59      7.75 o
  11   5  10       28.79       47.37     14.10 o
  12   5  10        0.24        9.12     21.88 o
  13   5  10       41.96       18.89     24.01 o
  14   5  10        2.99      -16.48     23.42 o
  15   5  10       14.97        5.25     30.10 o
  16   5  10        0.71       -6.41     28.11 o
  17   5  10        0.73      -28.07     28.07 o
   0   6  10      323.83      352.69     15.62 o
   1   6  10      122.72      129.34      8.31 o
   2   6  10      345.44      349.19     11.08 o
   3   6  10       43.30       34.86      8.66 o
   4   6  10        6.09       19.07      8.60 o
   5   6  10        2.16       -5.27      5.27 o
   6   6  10        5.51        5.75      8.19 o
   7   6  10      814.95      876.97     37.65 o
   8   6  10        2.02       18.40     13.08 o
   9   6  10        0.03       11.77     13.36 o
  10   6  10      293.69      306.67     18.49 o
  11   6  10        5.62        9.97     13.77 o
  12   6  10       16.30       38.58     23.38 o
  13   6  10        9.85      -12.13     23.17 o
  14   6  10        9.16        5.28     25.26 o
  15   6  10       35.90       -3.11     26.27 o
  16   6  10        0.58      -10.81     28.22 o
  17   6  10       17.10       33.48     33.53 o
   1   7  10        0.00        0.69      7.79 o
   2   7  10       45.39       38.97      9.16 o
   3   7  10       45.54       78.15     14.83 o
   4   7  10      238.87      235.53     11.63 o
   5   7  10      244.02      288.26     10.98 o
   6   7  10       60.71       45.36      8.65 o
   7   7  10      415.78      410.21     27.53 o
   8   7  10        0.19      -12.00     12.00 o
   9   7  10       79.28       66.38     17.04 o
  10   7  10       14.65       17.20     19.73 o
  11   7  10       94.09      123.80     17.07 o
  12   7  10        9.21       23.03     22.16 o
  13   7  10        6.69       29.83     25.47 o
  14   7  10       13.76       30.50     27.87 o
  15   7  10        2.25       -1.18     28.72 o
  16   7  10        7.78       11.59     31.78 o
  17   7  10       17.28      -27.13     41.54 o
   0   8  10      465.36      380.67     42.39 o
   1   8  10        0.21      -13.75     13.75 o
   2   8  10        2.19       -2.61     14.46 o
   3   8  10       71.44       78.75     20.28 o
   4   8  10      143.82      129.25      9.92 o
   5   8  10      465.91      479.09     20.16 o
   6   8  10      195.24      204.32     21.98 o
   7   8  10      121.48      127.34     18.76 o
   8   8  10      120.58      114.82     18.86 o
   9   8  10      119.29      140.14     19.72 o
  10   8  10       52.71       60.28     30.95 o
  11   8  10       12.87       10.42     23.32 o
  12   8  10        2.19       24.85     25.86 o
  13   8  10        0.22        7.76     27.98 o
  14   8  10        5.51      -11.36     27.07 o
  15   8  10       18.56       19.11     40.27 o
  16   8  10        0.01       -1.28     32.12 o
   1   9  10        3.09       -1.56     17.80 o
   2   9  10        4.35       -8.96     14.24 o
   3   9  10      344.82      329.16     16.38 o
   4   9  10       56.56       64.12     11.16 o
   5   9  10      111.82      116.22     18.38 o
   6   9  10        3.94      -12.12     12.12 o
   7   9  10       35.01       32.97     14.97 o
   8   9  10        1.15       11.87     13.71 o
   9   9  10        1.27      -12.72     27.98 o
  10   9  10        9.68       25.95     19.35 o
  11   9  10       28.02       48.76     39.00 o
  12   9  10       36.21       67.78     26.67 o
  13   9  10       57.29       26.01     27.09 o
  14   9  10        7.60       -0.73     28.70 o
  15   9  10        1.48       66.77     36.88 o
   0  10  10      530.48      581.61     55.11 o
   1  10  10       25.16       11.98     15.88 o
   2  10  10        0.04       -8.51      8.51 o
   3  10  10      296.12      284.80     23.73 o
   4  10  10      131.20      110.30     18.17 o
   5  10  10       66.16       73.79     16.67 o
   6  10  10        0.28       -0.79     13.83 o
   7  10  10        0.00        1.70     27.98 o
   8  10  10       19.24       -6.78     26.28 o
   9  10  10        7.18      -11.87     28.83 o
  10  10  10       35.69        5.44     20.28 o
  11  10  10        4.65       42.16     24.27 o
  12  10  10        0.01       15.05     26.36 o
  13  10  10       68.22      109.23     32.83 o
  14  10  10       23.10      -15.26     49.17 o
   1  11  10        2.78       -8.82     16.15 o
   2  11  10       12.30       25.46     14.83 o
   3  11  10       42.27       44.17     15.95 o
   4  11  10        7.24       -3.39     27.13 o
   5  11  10       48.68       18.65     27.98 o
   6  11  10       65.30       97.50     36.46 o
   7  11  10       14.21       13.57     27.98 o
   8  11  10       16.65      -11.02     27.13 o
   9  11  10        1.53       25.77     23.74 o
  10  11  10        1.65        4.75     28.83 o
  11  11  10        9.45       -5.09     33.91 o
  12  11  10        1.30       19.50     39.00 o
  13  11  10       21.78       68.48     28.07 o
   8  12  10        3.00       43.24     26.28 o
   9  12  10        0.00       42.39     31.37 o
  10  12  10        3.02       42.39     37.30 o
  11  12  10       32.82       32.11     24.84 o
  12  12  10        2.78       29.56     25.86 o
   1  13  10        3.02       13.22     16.15 o
   2  13  10       30.52       38.71     17.26 o
   3  13  10      106.19      150.91     29.67 o
   4  13  10       15.73       62.74     25.43 o
   5  13  10       15.70       33.46     18.71 o
   6  13  10        0.20       11.51     18.82 o
   7  13  10        9.05       29.03     21.28 o
   8  13  10        0.22       16.16     28.83 o
   9  13  10       22.90       38.45     24.62 o
  10  13  10        0.29       26.46     25.26 o
  11  13  10        0.46      -40.70     40.70 o
   0  14  10        7.20       16.96     27.13 o
   1  14  10        1.34       27.86     19.48 o
   2  14  10        5.67       46.31     21.12 o
   3  14  10        3.73       24.47     20.02 o
   4  14  10        3.53       33.49     35.18 o
   5  14  10       11.79       18.65     23.74 o
   6  14  10        1.00       25.57     22.69 o
   7  14  10        0.84       10.60     22.78 o
   8  14  10        0.16       25.86     25.78 o
   9  14  10        0.05       51.72     41.54 o
   1  15  10       27.75       49.02     27.13 o
   2  15  10       13.57       27.46     23.32 o
   3  15  10        7.55       24.98     23.36 o
   4  15  10        6.36       27.09     24.56 o
   5  15  10       16.08       -0.01     28.83 o
   6  15  10        0.59       17.54     26.03 o
   0  16  10        7.02       28.83     36.46 o
   1  16  10        0.15       18.22     25.70 o
   2  16  10        2.04        8.90     30.95 o
   2   1  11     1292.13     1214.29     30.35 o
   3   1  11      375.27      415.59     15.74 o
   4   1  11      260.79      329.11      9.29 o
   5   1  11        6.58        8.92      5.67 o
   6   1  11        0.73       -3.71      6.09 o
   7   1  11        0.47       -3.26      5.98 o
   8   1  11       17.95       42.10      7.36 o
   9   1  11        3.71       -3.07      6.05 o
  10   1  11        7.52       14.25      6.60 o
  11   1  11       53.81       45.85      9.94 o
  12   1  11      193.09      211.09     31.16 o
  13   1  11      298.75      257.88     35.91 o
  14   1  11        0.93      -30.81     33.07 o
  15   1  11        5.07       14.08     28.47 o
  16   1  11        5.96        2.48     28.76 o
  17   1  11        5.70       32.10     31.96 o
  18   1  11        0.01       -7.95     31.47 o
   0   2  11       39.94       33.60      7.52 o
   1   2  11      247.94      237.22      8.70 o
   2   2  11       91.36       98.03      8.28 o
   3   2  11      246.89      300.27     10.58 o
   4   2  11     1004.54      992.24     20.01 o
   5   2  11      408.89      412.08     10.07 o
   6   2  11       95.46      106.10      7.32 o
   7   2  11       11.04       14.66      5.68 o
   8   2  11      163.22      172.61      9.32 o
   9   2  11       12.17        6.97      6.90 o
  10   2  11        7.49        3.30      6.09 o
  11   2  11       10.38       27.92     12.47 o
  12   2  11       47.71       60.33     26.19 o
  13   2  11      140.55      129.76     31.16 o
  14   2  11       11.57       14.39     26.96 o
  15   2  11        6.57      -26.43     26.43 o
  16   2  11       11.93       17.17     29.53 o
  17   2  11       42.12       -7.32     30.06 o
  18   2  11       11.35      -29.31     29.31 o
   1   3  11      284.74      323.65     16.68 o
   2   3  11     1213.76     1250.32     26.00 o
   3   3  11      750.91      780.60     20.23 o
   4   3  11      298.55      338.26     13.91 o
   5   3  11       22.57       31.64      6.87 o
   6   3  11       15.89       21.03      5.40 o
   7   3  11       10.63        9.49      6.29 o
   8   3  11      216.58      239.72     10.52 o
   9   3  11       98.53       97.85      9.90 o
  10   3  11        4.93        5.96      9.03 o
  11   3  11       67.93       81.91     14.56 o
  12   3  11       20.41       17.80     23.38 o
  13   3  11       36.46       51.08     27.56 o
  14   3  11       27.95       62.14     28.47 o
  15   3  11        8.50      -20.56     26.66 o
  16   3  11        0.03      -25.05     27.69 o
  17   3  11        2.73       -7.35     29.13 o
  18   3  11       14.77      -10.17     39.00 o
   0   4  11      171.87      261.63     18.27 o
   1   4  11       12.95        4.84      7.64 o
   2   4  11      141.31      151.28     14.34 o
   3   4  11      145.35      152.05     13.69 o
   4   4  11      451.02      466.52     18.04 o
   5   4  11       24.79       29.74      4.48 o
   6   4  11      364.04      370.79      9.88 o
   7   4  11      595.64      618.48     13.46 o
   8   4  11       31.90       12.40     10.88 o
   9   4  11       69.61       72.77     14.74 o
  10   4  11        0.29       -6.11      8.95 o
  11   4  11      149.58      155.80     24.23 o
  12   4  11        0.27       12.38     12.50 o
  13   4  11       35.43       70.58     26.96 o
  14   4  11        0.35        9.08     25.05 o
  15   4  11       13.91       36.90     51.29 o
  16   4  11        0.02      -17.32     28.30 o
  17   4  11       13.46       -1.21     30.52 o
   1   5  11      658.16      668.40     21.21 o
   2   5  11      148.53      197.98     12.90 o
   3   5  11        0.23       -6.61      6.61 o
   4   5  11       45.61       30.74     11.06 o
   5   5  11       13.62        3.86      7.37 o
   6   5  11      303.71      348.14     12.11 o
   7   5  11       73.75       82.26      8.96 o
   8   5  11       33.65       37.19      9.43 o
   9   5  11        0.02        8.52     12.85 o
  10   5  11        6.19       -9.90     12.36 o
  11   5  11        3.83        7.42     14.32 o
  12   5  11        4.66       19.98     21.23 o
  13   5  11        0.39      -11.42     23.32 o
  14   5  11        0.26      -20.86     20.86 o
  15   5  11        4.02      -13.26     25.87 o
  16   5  11        0.05       -8.15     28.38 o
  17   5  11        0.00      -15.56     31.21 o
   0   6  11      286.37      249.09     11.97 o
   1   6  11       49.49       30.28     12.89 o
   2   6  11       39.61       42.87     15.24 o
   3   6  11       22.28        7.44      9.41 o
   4   6  11        4.50        6.55      9.77 o
   5   6  11       14.73        5.78      7.05 o
   6   6  11       20.79       -1.78      7.00 o
   7   6  11      538.47      592.78     21.07 o
   8   6  11      425.03      467.82     30.02 o
   9   6  11        8.41        7.45     13.58 o
  10   6  11      116.90      136.91     25.08 o
  11   6  11      120.17      123.50     27.29 o
  12   6  11       47.75       86.70     25.43 o
  13   6  11        4.96       -2.35     22.81 o
  14   6  11       17.04       32.01     26.07 o
  15   6  11        7.41       -4.99     26.48 o
  16   6  11        3.22       10.36     36.46 o
  17   6  11        0.18      -36.46     36.46 o
   1   7  11        0.01       15.43     10.08 o
   2   7  11        1.85        9.82     10.13 o
   3   7  11       39.28       32.89     13.63 o
   4   7  11        7.06        9.15     13.07 o
   5   7  11      209.84      229.37     10.21 o
   6   7  11      353.80      401.03     17.85 o
   7   7  11      684.10      669.50     49.69 o
   8   7  11       58.16       87.00     17.62 o
   9   7  11      253.08      255.33     24.04 o
  10   7  11        6.43       28.45     15.09 o
  11   7  11      139.70      126.28     25.94 o
  12   7  11       13.92        5.04     22.08 o
  13   7  11       15.80       74.87     40.70 o
  14   7  11        0.10      -24.04     24.04 o
  15   7  11        1.46      -26.16     26.88 o
  16   7  11        3.31       52.75     48.33 o
   0   8  11        6.23       13.57     21.20 o
   1   8  11        2.35       -9.27     14.35 o
   2   8  11       11.34      -16.92     19.08 o
   3   8  11        0.00      -15.28     15.28 o
   4   8  11       66.26       71.62     10.87 o
   5   8  11        0.38       -2.99      6.66 o
   6   8  11       58.28       45.54     17.84 o
   7   8  11        0.26      -10.19     12.44 o
   8   8  11      105.40       95.08     26.61 o
   9   8  11        0.29       -5.53     13.41 o
  10   8  11      182.51      172.90     22.61 o
  11   8  11        2.37       27.77     48.75 o
  12   8  11       82.66      109.56     36.88 o
  13   8  11        1.82       30.55     30.52 o
  14   8  11       20.15        3.63     27.91 o
  15   8  11        7.07       15.98     32.71 o
   1   9  11       15.85       -2.03     14.95 o
   2   9  11       57.79       58.00     19.48 o
   3   9  11       51.92       34.07     18.74 o
   4   9  11        0.01       -8.81      8.81 o
   5   9  11      197.27      223.16     22.48 o
   6   9  11       39.09       16.62     13.70 o
   7   9  11       32.78       31.51     15.15 o
   8   9  11        0.68        0.54     16.26 o
   9   9  11        9.91       -0.85     28.83 o
  10   9  11       51.47        1.70     30.52 o
  11   9  11        3.12       31.37     28.83 o
  12   9  11       62.61       84.50     26.67 o
  13   9  11       16.48       24.40     35.18 o
  14   9  11        0.80        7.53     28.84 o
  15   9  11       12.64      -14.81     31.57 o
   0  10  11      345.59      384.06     48.33 o
   1  10  11       47.54       30.86     18.28 o
   2  10  11      143.85      170.42     26.38 o
   3  10  11       41.33       18.17     19.47 o
   4  10  11       14.81       27.13     14.75 o
   5  10  11       69.27       48.67     16.79 o
   6  10  11       21.55       -1.13     13.96 o
   7  10  11       11.92       29.67     28.83 o
   8  10  11        8.90       16.11     29.67 o
   9  10  11        2.43       30.52     33.91 o
  10  10  11       35.39       59.35     35.61 o
  11  10  11        0.18       22.82     26.71 o
  12  10  11        8.86       38.07     71.64 o
  13  10  11        3.41       22.89     29.38 o
  14  10  11        3.40      -19.50     44.93 o
   1  11  11      280.12      310.31     33.07 o
   2  11  11       17.96       12.65     22.04 o
   3  11  11        3.51       -1.75     13.79 o
   4  11  11       36.72       42.39     29.67 o
   5  11  11       20.82      -20.35     24.59 o
   6  11  11        0.26      -23.74     23.74 o
   7  11  11       33.06       34.76     33.07 o
   8  11  11       32.74       12.72     31.37 o
   9  11  11        9.95       17.80     30.52 o
  10  11  11        0.02      -11.87     31.37 o
  11  11  11        1.61       18.65     33.91 o
  12  11  11        3.43      -36.46     36.46 o
  13  11  11        3.78       43.24     49.17 o
   2  12  11       22.53       22.04     27.98 o
   3  12  11      149.14      152.61     40.70 o
   4  12  11       76.69       68.67     33.07 o
   5  12  11        0.22      -17.80     27.98 o
  10  12  11        1.53       51.72     36.46 o
  11  12  11        0.19       10.17     38.15 o
  12  12  11       15.45      155.15     51.72 o
   9  13  11        1.44        8.50     42.82 o
  10  13  11        2.96       40.70     41.54 o
   0  14  11       26.14        6.78     26.28 o
   1  14  11       18.28       41.54     29.67 o
   2  14  11       16.38       38.72     20.08 o
   3  14  11        1.15       13.14     19.78 o
   4  14  11        5.53       28.83     29.67 o
   5  14  11        0.75      -24.59     27.98 o
   6  14  11       16.24       -2.08     21.23 o
   7  14  11        7.35       17.13     44.93 o
   8  14  11        1.21       20.77     25.78 o
   1  15  11        6.94       35.33     24.23 o
   2  15  11        0.24       -5.36     25.01 o
   3  15  11        0.12       19.92     23.38 o
   4  15  11        1.02       21.97     23.67 o
   5  15  11       14.62       42.82     26.38 o
   3   0  12      230.83      242.70     10.59 o
   4   0  12      701.37      674.57     18.79 o
   5   0  12     1200.87     1368.15     38.83 o
   6   0  12       86.22      110.75     13.92 o
   7   0  12       32.11       39.72     13.18 o
   8   0  12        6.35        4.14      9.53 o
   9   0  12        0.16       -2.85      9.70 o
  10   0  12       19.37       34.01     10.68 o
  11   0  12       98.84       73.86     16.56 o
  12   0  12        3.09       21.20     34.76 o
  13   0  12        5.39      -34.76     34.76 o
  14   0  12      205.09      139.89     47.48 o
  15   0  12       15.14       46.63     43.24 o
  16   0  12       63.03       93.26     49.17 o
  17   0  12       28.29      -40.70     44.93 o
   1   1  12     3171.19     3387.91     82.43 o
   2   1  12      455.41      486.67     17.94 o
   3   1  12       29.23       21.40      8.81 o
   4   1  12      144.47      145.20      7.76 o
   5   1  12        0.07       -5.89      5.89 o
   6   1  12      125.40      128.44      9.28 o
   7   1  12      163.28      175.66     13.46 o
   8   1  12      119.81      115.48     10.20 o
   9   1  12      143.23      150.76     10.74 o
  10   1  12       32.73       35.17      9.53 o
  11   1  12       75.45       69.12     11.04 o
  12   1  12       38.28       39.70     14.05 o
  13   1  12        7.91       -3.33     25.76 o
  14   1  12        2.77        4.66     28.18 o
  15   1  12        2.66      -26.36     31.79 o
  16   1  12        0.02      -29.21     29.21 o
  17   1  12        1.81      -30.06     30.06 o
   0   2  12       27.69       48.43      8.49 o
   1   2  12      702.52      720.09     15.60 o
   2   2  12       76.49       58.84      8.00 o
   3   2  12      824.11      814.20     18.59 o
   4   2  12     1342.11     1446.92     28.14 o
   5   2  12       19.84       14.59      5.32 o
   6   2  12       66.98       51.58      8.93 o
   7   2  12      207.76      204.94     11.20 o
   8   2  12        1.41       -3.74      7.36 o
   9   2  12      276.42      304.60     14.86 o
  10   2  12       46.87       43.65      9.66 o
  11   2  12        4.60       -1.59      8.76 o
  12   2  12       32.36       -7.49     12.50 o
  13   2  12      145.32      147.12     31.44 o
  14   2  12       29.45        7.20     27.27 o
  15   2  12        9.92      -27.27     27.27 o
  16   2  12       81.80       70.14     33.43 o
  17   2  12        7.86      -14.22     40.27 o
   1   3  12       13.50       23.73      7.90 o
   2   3  12       70.11       24.20      9.29 o
   3   3  12      473.38      513.58     16.88 o
   4   3  12      359.34      391.03     15.38 o
   5   3  12      211.78      223.31      8.64 o
   6   3  12        0.02       -7.42      7.42 o
   7   3  12        3.06        1.76      6.95 o
   8   3  12       87.29       88.66     10.37 o
   9   3  12      292.58      291.93     17.02 o
  10   3  12       35.87       34.42     10.34 o
  11   3  12        2.47       12.48     13.39 o
  12   3  12       15.44        5.80     14.16 o
  13   3  12        9.84       20.86     25.76 o
  14   3  12        1.15       -0.77     33.07 o
  15   3  12       15.31        9.74     27.83 o
  16   3  12        4.71       17.51     55.53 o
  17   3  12        7.97      -29.46     29.46 o
   0   4  12      309.91      360.47     23.55 o
   1   4  12      124.37      123.15     11.00 o
   2   4  12       27.30       24.61      9.21 o
   3   4  12      537.91      534.36     18.46 o
   4   4  12       44.64       41.55     10.31 o
   5   4  12       85.83       83.84      8.75 o
   6   4  12      114.06      108.98      9.01 o
   7   4  12      406.61      406.58     14.07 o
   8   4  12      389.95      403.47     18.90 o
   9   4  12      209.90      184.86     14.59 o
  10   4  12       45.24       49.54     11.41 o
  11   4  12       56.16       65.28     14.16 o
  12   4  12       20.66       29.65     14.90 o
  13   4  12        4.62      -12.44     23.03 o
  14   4  12        1.99        0.19     25.22 o
  15   4  12       16.73      -26.19     26.48 o
  16   4  12       21.65       47.09     33.39 o
  17   4  12        2.50      -33.64     45.36 o
   1   5  12      200.01      198.62     13.46 o
   2   5  12      390.09      384.72     17.00 o
   3   5  12       10.11        3.32      9.56 o
   4   5  12       29.36       14.21     10.52 o
   5   5  12      487.21      484.31     18.25 o
   6   5  12       20.66       22.31      5.97 o
   7   5  12      111.38      102.19     13.44 o
   8   5  12        5.24       10.52      9.03 o
   9   5  12       93.84      123.87     18.58 o
  10   5  12        4.16       10.17     13.25 o
  11   5  12        0.99       -5.48     13.19 o
  12   5  12        2.41       24.24     13.61 o
  13   5  12       17.29       37.73     26.38 o
  14   5  12       40.45       51.84     27.64 o
  15   5  12        2.66       10.20     28.10 o
  16   5  12        0.81      -15.62     28.67 o
  17   5  12        0.16        6.45     31.83 o
   0   6  12      504.46      522.70     28.21 o
   1   6  12        0.95       -4.49      9.51 o
   2   6  12        1.09       -9.25      9.51 o
   3   6  12      212.67      205.72     14.85 o
   4   6  12       11.63        8.61     10.83 o
   5   6  12      398.62      435.71     21.79 o
   6   6  12       56.12       71.98      9.49 o
   7   6  12       19.87       24.21      8.74 o
   8   6  12       36.83       25.48      9.93 o
   9   6  12       79.84      119.32     20.04 o
  10   6  12       18.49       14.70     17.85 o
  11   6  12       31.16       32.11     18.21 o
  12   6  12        0.96      -12.36     12.36 o
  13   6  12        1.28        9.70     33.49 o
  14   6  12        1.66       25.25     27.50 o
  15   6  12       11.25       27.56     28.96 o
  16   6  12       11.83       -2.50     28.70 o
   1   7  12      187.92      172.58     14.66 o
   2   7  12       50.11       66.40     17.50 o
   3   7  12       79.69       91.39     15.96 o
   4   7  12      262.62      317.29     22.32 o
   5   7  12      125.66      126.03     13.18 o
   6   7  12       48.11       56.48      9.95 o
   7   7  12      696.47      745.96     60.44 o
   8   7  12        7.52        3.60     13.92 o
   9   7  12      130.85      120.17     20.08 o
  10   7  12      111.60      108.77     25.24 o
  11   7  12        0.55       12.84     14.69 o
  12   7  12        0.70      -17.63     33.07 o
  13   7  12        5.19        8.81     40.27 o
  14   7  12        1.41        5.27     26.68 o
  15   7  12        1.21      -12.37     28.30 o
  16   7  12        2.41      -29.53     29.53 o
   0   8  12        0.70        1.70     21.20 o
   1   8  12       73.58       84.76     20.08 o
   2   8  12       65.28       62.37     20.08 o
   3   8  12        0.26       -5.67     15.45 o
   4   8  12       43.45       40.61     18.47 o
   5   8  12      300.50      328.34     19.08 o
   6   8  12       66.96       74.07     10.62 o
   7   8  12       11.53       13.24     14.16 o
   8   8  12        0.09        6.10     13.30 o
   9   8  12        0.24      -10.75     13.92 o
  10   8  12       34.09       43.17     17.89 o
  11   8  12        2.10        2.54     31.37 o
  12   8  12       33.00       16.36     37.73 o
  13   8  12        9.97       58.40     28.83 o
  14   8  12       23.76       67.29     31.71 o
  15   8  12        2.77       -0.50     29.94 o
   1   9  12        6.23       -5.14     16.53 o
   2   9  12       57.11       57.91     19.31 o
   3   9  12       45.45       35.49     18.47 o
   4   9  12      111.41       96.76     20.44 o
   5   9  12       68.08       35.90     15.00 o
   6   9  12        0.09       20.37     14.54 o
   7   9  12        0.20       15.95     14.76 o
   8   9  12        0.17        6.86     14.62 o
   9   9  12        2.73        3.39     29.67 o
  10   9  12        0.04      -18.65     28.83 o
  11   9  12        0.17        8.48     33.07 o
  12   9  12        9.32        6.78     37.30 o
  13   9  12        6.14       23.68     27.76 o
  14   9  12        4.98      -19.88     46.21 o
   0  10  12      350.13      376.43     48.33 o
   1  10  12       22.54       11.67     18.28 o
   2  10  12      113.54      123.63     32.22 o
   3  10  12      164.98      174.08     27.23 o
   4  10  12        7.33      -13.21     13.66 o
   5  10  12        1.68        3.01     22.29 o
   6  10  12        0.62       -3.20     14.35 o
   7  10  12        0.93        8.68     15.44 o
   8  10  12       14.76      -11.87     27.98 o
   9  10  12        7.49        1.70     32.22 o
  10  10  12        5.99      -12.72     31.37 o
  11  10  12       21.05       -6.78     33.07 o
  12  10  12       16.09       30.36     26.63 o
  13  10  12        2.31       17.19     27.64 o
   1  11  12        1.69       -7.63     17.96 o
   2  11  12       14.02       35.16     19.07 o
   3  11  12       11.29        9.19     15.19 o
   4  11  12       34.01       26.73     16.29 o
   5  11  12       26.18       28.83     32.22 o
   6  11  12        8.88       35.61     31.37 o
   7  11  12        0.55       26.28     30.52 o
   8  11  12        6.16      -25.43     27.13 o
   9  11  12        0.98      -16.11     27.98 o
  10  11  12        0.63       25.43     36.46 o
  11  11  12        4.14      -13.57     34.76 o
  12  11  12       16.52       80.54     44.93 o
   0  12  12      249.13      246.72     43.24 o
   1  12  12        5.82       13.57     25.43 o
   2  12  12       48.98       81.39     32.22 o
   3  12  12        0.28      -20.35     26.28 o
   4  12  12        1.65       16.96     30.52 o
   5  12  12       10.75      -27.13     27.13 o
   6  12  12        0.04      -17.80     27.13 o
   0  14  12       40.76       34.76     27.13 o
   1  14  12        0.31       -9.33     24.59 o
   2  14  12       25.12       30.52     29.67 o
   3  14  12       15.85       -3.39     26.28 o
   5  14  12        0.25        5.09     32.22 o
   6  14  12        0.09       11.87     32.22 o
   7  14  12        0.80       22.04     32.22 o
   1  15  12       18.83       36.50     23.03 o
   2  15  12        0.17       -1.45     21.56 o
   3  15  12        0.75       17.80     33.91 o
   4  15  12        5.12        0.00     33.07 o
   1   1  13        1.14       10.17      9.33 o
   2   1  13       10.81        5.67      8.35 o
   3   1  13        3.45       10.24     10.17 o
   4   1  13        0.03       -6.08      6.08 o
   5   1  13       27.36       18.75      8.03 o
   6   1  13        9.78       11.94      9.21 o
   7   1  13       45.64       46.25      8.53 o
   8   1  13       46.37       55.40     12.15 o
   9   1  13       69.97       55.98     10.88 o
  10   1  13      251.13      261.07     15.54 o
  11   1  13      249.60      242.34     16.05 o
  12   1  13        2.70       -4.23      9.14 o
  13   1  13       26.59       14.00     26.90 o
  14   1  13        3.70      -13.16     27.50 o
  15   1  13       29.73       -4.66     29.38 o
  16   1  13        3.21       47.47     54.68 o
  17   1  13        0.66       -0.12     33.49 o
   0   2  13      341.23      314.18     15.99 o
   1   2  13       15.79       35.51      7.32 o
   2   2  13     1107.14     1033.63     23.86 o
   3   2  13       14.79       29.18      7.58 o
   4   2  13     1311.88     1422.79     38.44 o
   5   2  13      286.89      335.44     16.48 o
   6   2  13       20.86       24.76      8.62 o
   7   2  13       41.19       35.49      8.45 o
   8   2  13        7.18        2.80      7.82 o
   9   2  13      142.41      155.56     14.15 o
  10   2  13       68.87       79.34     17.49 o
  11   2  13       35.53       51.34     11.08 o
  12   2  13       23.13       -3.60     12.96 o
  13   2  13       47.66       30.68     27.56 o
  14   2  13        1.43      -23.32     26.38 o
  15   2  13        9.71       45.09     31.16 o
  16   2  13        0.05       -6.85     30.06 o
  17   2  13        0.03       18.79     63.59 o
   1   3  13       49.83       40.78      8.96 o
   2   3  13      424.43      476.32     16.23 o
   3   3  13       24.76       12.60      8.94 o
   4   3  13      356.76      392.57     24.60 o
   5   3  13        1.61        9.97      8.38 o
   6   3  13      248.06      235.33     14.34 o
   7   3  13        5.44       -7.22      7.22 o
   8   3  13       28.86       32.48      9.26 o
   9   3  13      294.80      265.28     16.64 o
  10   3  13       59.88       64.19     12.18 o
  11   3  13      116.84      110.24     12.86 o
  12   3  13       29.18       54.50     15.16 o
  13   3  13        8.75      -21.29     26.71 o
  14   3  13       32.81        5.09     26.36 o
  15   3  13        7.90       -6.25     28.61 o
  16   3  13        0.04       -4.95     30.14 o
  17   3  13        2.02       -1.76     31.67 o
   0   4  13      340.36      389.61     23.00 o
   1   4  13       67.93       84.09     11.00 o
   2   4  13      277.08      274.52     14.57 o
   3   4  13       12.17        9.61      9.56 o
   4   4  13       15.88       41.88     12.66 o
   5   4  13       13.24       17.23      8.50 o
   6   4  13     1002.52     1021.94     37.11 o
   7   4  13      116.65      117.13     10.80 o
   8   4  13        1.36      -10.14     10.14 o
   9   4  13        6.35       15.88      9.64 o
  10   4  13      263.95      261.95     17.86 o
  11   4  13       70.22       64.91     18.30 o
  12   4  13       79.08       77.44     16.36 o
  13   4  13      112.06      141.17     30.87 o
  14   4  13        6.59        4.26     26.90 o
  15   4  13        9.33      -25.15     26.80 o
  16   4  13        0.64        8.31     30.14 o
   1   5  13       22.79       20.18     10.19 o
   2   5  13      208.98      229.20     17.69 o
   3   5  13        9.55       17.11     10.39 o
   4   5  13       74.04      107.54     16.80 o
   5   5  13      214.30      247.78     13.71 o
   6   5  13       32.85       27.64      8.19 o
   7   5  13       88.15      105.58     12.01 o
   8   5  13        1.85        3.82      8.55 o
   9   5  13      222.93      230.60     16.38 o
  10   5  13       13.15        5.50     14.71 o
  11   5  13       66.71       43.61     17.19 o
  12   5  13        1.22       -3.81     14.90 o
  13   5  13        0.36        3.29     26.71 o
  14   5  13       25.68       26.25     31.79 o
  15   5  13        3.62      -10.78     27.64 o
  16   5  13        0.00       13.10     59.35 o
   0   6  13      379.24      397.07     37.90 o
   1   6  13       11.38        1.39     10.56 o
   2   6  13       14.65       16.96     10.65 o
   3   6  13      135.43      129.26     13.72 o
   4   6  13      314.67      332.44     22.08 o
   5   6  13       36.72       39.28      9.97 o
   6   6  13       19.86       16.69      7.41 o
   7   6  13      100.66      114.50     12.24 o
   8   6  13       60.34       50.44     10.52 o
   9   6  13       49.47       43.32     11.47 o
  10   6  13        4.72        4.31     13.91 o
  11   6  13       11.84       12.73     25.37 o
  12   6  13        1.38        3.41     16.37 o
  13   6  13       12.63       38.06     24.49 o
  14   6  13        7.09       -3.35     30.95 o
  15   6  13       13.84       58.77     31.87 o
  16   6  13        0.30      -15.84     34.34 o
   1   7  13        1.13       -1.30     18.61 o
   2   7  13        7.06        7.10     12.65 o
   3   7  13       17.57       19.66     13.65 o
   4   7  13      111.31       99.24     20.69 o
   5   7  13      146.21      171.39     16.80 o
   6   7  13       27.06       34.76      9.30 o
   7   7  13        5.94        6.12      8.67 o
   8   7  13       14.00        8.60      9.22 o
   9   7  13       21.31       21.85     16.02 o
  10   7  13       94.65      109.22     20.53 o
  11   7  13        0.82        2.45     15.19 o
  12   7  13       24.82        7.39     16.23 o
  13   7  13        9.11       29.23     24.87 o
  14   7  13        2.36      -10.03     27.40 o
  15   7  13        3.67      -12.12     29.53 o
   0   8  13      572.41      540.06     53.41 o
   1   8  13       22.71       -0.75     17.38 o
   2   8  13       94.45       59.14     28.83 o
   3   8  13       18.67       35.50     18.32 o
   4   8  13      124.41       84.91     21.83 o
   5   8  13        0.00        2.39      8.18 o
   6   8  13       39.99       49.42      9.98 o
   7   8  13        1.75       14.31     14.19 o
   8   8  13       27.92        1.99     14.69 o
   9   8  13       11.45       27.67     16.71 o
  10   8  13        0.33       -6.60     20.94 o
  11   8  13       30.25       11.02     31.37 o
  12   8  13       49.89       46.63     37.30 o
  13   8  13        3.27       -2.74     32.22 o
  14   8  13        0.08       41.16     30.56 o
   1   9  13       95.21      100.86     22.43 o
   2   9  13      154.98      188.63     26.67 o
   3   9  13       53.89       52.81     27.13 o
   4   9  13       45.21       42.10     20.36 o
   5   9  13       20.82       26.80      9.21 o
   6   9  13      105.38      106.39     19.43 o
   7   9  13      137.72       99.56     19.77 o
   8   9  13        4.53       17.45     16.24 o
   9   9  13        0.42       11.12     15.96 o
  10   9  13       33.87       -0.85     30.52 o
  11   9  13       16.70      -29.67     31.37 o
  12   9  13       32.25       32.22     38.15 o
  13   9  13        6.67       -8.48     37.30 o
  14   9  13        9.73       54.74     45.78 o
   0  10  13      354.56      290.80     45.78 o
   1  10  13       15.92       29.67     19.31 o
   2  10  13       20.86       15.59     18.56 o
   3  10  13        0.96        3.63     20.35 o
   4  10  13      108.43       91.77     19.01 o
   5  10  13       13.59       -2.77     13.94 o
   6  10  13        8.40       15.28     15.36 o
   7  10  13        7.98       14.96     15.40 o
   8  10  13        3.23       35.61     33.07 o
   9  10  13        1.90       10.17     31.37 o
  10  10  13       18.24       -5.93     34.76 o
  11  10  13       12.93      -27.98     31.37 o
  12  10  13        0.01      -26.28     38.15 o
  13  10  13       28.42       29.67     44.93 o
   1  11  13       16.70       37.52     20.08 o
   2  11  13       56.50       52.66     21.83 o
   3  11  13       34.01       68.07     18.73 o
   4  11  13       57.54       44.02     17.06 o
   5  11  13        0.08       15.26     29.67 o
   6  11  13       21.82       -5.09     27.98 o
   7  11  13        0.04      -26.28     26.28 o
   8  11  13        0.22       24.59     34.76 o
   9  11  13        1.70      -29.67     29.67 o
  10  11  13       24.44       29.67     37.30 o
  11  11  13        3.80       47.48     41.54 o
  12  11  13        0.39      -20.35     34.76 o
   0  12  13       13.31       34.76     30.52 o
   1  12  13        1.47       -7.27     19.48 o
   2  12  13        5.22      -22.89     22.89 o
   3  12  13        7.68      -23.74     26.28 o
   4  12  13        1.87       -1.70     30.52 o
   5  12  13        4.06       -6.78     31.37 o
   6  12  13       42.27       23.74     33.91 o
   7  12  13        4.69       25.43     36.46 o
   8  12  13        0.75       -3.39     33.07 o
   1  15  13        0.01       31.37     32.22 o
   2  15  13        3.83       58.50     35.61 o
   3   0  14     1193.24     1131.25     38.35 o
   4   0  14      900.50     1009.76     53.41 o
   5   0  14      616.16      552.78     41.54 o
   6   0  14       43.97       50.02     22.04 o
   7   0  14        0.26       -0.06     12.63 o
   8   0  14        1.29       11.06     14.84 o
   9   0  14        9.15        2.82     12.06 o
  10   0  14       74.89      104.01     21.32 o
  11   0  14        0.98       19.56     13.13 o
  12   0  14        5.66       -8.07     13.87 o
  13   0  14      110.59       76.30     42.39 o
  14   0  14       14.13       25.43     41.54 o
  15   0  14        2.32      -10.17     43.24 o
  16   0  14       25.51       66.13     50.02 o
   1   1  14      134.54      123.87     12.28 o
   2   1  14      206.44      286.56     25.43 o
   3   1  14       24.86       52.57     18.65 o
   4   1  14      361.80      374.37     18.15 o
   5   1  14        0.35        1.02     10.17 o
   6   1  14       17.51       33.08     19.08 o
   7   1  14       93.75      118.75     11.81 o
   8   1  14        4.07       -5.30      8.24 o
   9   1  14       36.63       18.62     10.03 o
  10   1  14        1.20        9.45      8.79 o
  11   1  14        7.25       24.87     10.49 o
  12   1  14       92.40       72.05     12.21 o
  13   1  14       40.88        8.14     27.23 o
  14   1  14        2.57       -3.67     27.76 o
  15   1  14       24.70      -21.78     30.23 o
  16   1  14       14.44       15.67     33.56 o
   0   2  14      182.35      129.72     21.20 o
   1   2  14       84.22       80.11     14.08 o
   2   2  14      199.12      190.76     27.13 o
   3   2  14        3.42       26.28     18.65 o
   4   2  14       27.94        5.93     13.79 o
   5   2  14       19.48       22.90      8.75 o
   6   2  14       13.25       -0.09      9.70 o
   7   2  14       47.67       34.22      9.63 o
   8   2  14       21.82        5.75      9.32 o
   9   2  14       65.43       78.76     12.47 o
  10   2  14        1.93       -8.97      9.33 o
  11   2  14       22.34       31.80     10.22 o
  12   2  14       17.75        9.53      9.84 o
  13   2  14       12.05       23.74     14.63 o
  14   2  14        1.21      -25.43     25.43 o
  15   2  14        0.63      -28.58     29.96 o
  16   2  14        1.21        3.36     32.96 o
   1   3  14       19.44       46.38     15.28 o
   2   3  14      152.46      213.65     21.28 o
   3   3  14       15.36        1.47     14.68 o
   4   3  14       27.31       39.99     16.41 o
   5   3  14       63.84       56.72     11.50 o
   6   3  14       53.64       65.82     14.13 o
   7   3  14       62.08       45.93     10.30 o
   8   3  14       97.82       80.45     11.95 o
   9   3  14       31.17       19.80     10.99 o
  10   3  14       37.42       43.19     11.51 o
  11   3  14       46.39       31.23     11.75 o
  12   3  14        8.98       13.40     14.43 o
  13   3  14        2.16      -12.96     12.96 o
  14   3  14        2.16      -12.37     27.15 o
  15   3  14        6.81      -15.43     29.90 o
  16   3  14       22.51      -10.17     31.50 o
   0   4  14       56.43       76.30     25.43 o
   1   4  14        6.17       -0.55     14.68 o
   2   4  14      225.65      274.07     18.52 o
   3   4  14        1.66       -2.33     16.64 o
   4   4  14       24.48       11.45     12.62 o
   5   4  14        0.01       -0.18      9.54 o
   6   4  14       44.57       47.22      9.55 o
   7   4  14        0.09       16.67      8.93 o
   8   4  14       16.85       18.04      9.85 o
   9   4  14        9.79       -1.14      9.26 o
  10   4  14       22.49        1.33      9.73 o
  11   4  14        2.47       -1.18     14.57 o
  12   4  14       21.91       45.37     17.04 o
  13   4  14       21.36       11.65     14.57 o
  14   4  14        1.28        8.59     27.87 o
  15   4  14        3.37       -1.92     27.49 o
  16   4  14        2.87      -27.49     27.49 o
   1   5  14        1.45       25.07     12.74 o
   2   5  14        1.81        4.47     12.04 o
   3   5  14       21.81       15.69     13.02 o
   4   5  14       94.49      103.91     16.18 o
   5   5  14       21.15       26.11     13.32 o
   6   5  14      387.48      439.90     17.76 o
   7   5  14       28.04        8.54     11.95 o
   8   5  14      371.62      407.57     20.50 o
   9   5  14       35.54       45.44     11.36 o
  10   5  14        7.29       13.86     10.59 o
  11   5  14       62.33       68.17     19.16 o
  12   5  14        0.00        1.10     15.22 o
  13   5  14       13.94       11.49     18.23 o
  14   5  14       27.82       20.11     59.35 o
  15   5  14        0.38       10.22     29.10 o
  16   5  14       31.13       70.37     50.87 o
   0   6  14       23.16       28.07     15.84 o
   1   6  14       74.93       77.01     12.65 o
   2   6  14       28.10       38.61     13.21 o
   3   6  14       59.02       57.95     14.20 o
   4   6  14       35.99       56.29     33.49 o
   5   6  14       10.28       17.34     18.56 o
   6   6  14      213.38      265.18     18.00 o
   7   6  14       22.57       16.76      9.37 o
   8   6  14       30.71       27.88     10.27 o
   9   6  14       44.49       46.08     11.40 o
  10   6  14      174.93      198.76     23.86 o
  11   6  14        4.26        2.42     16.62 o
  12   6  14        6.96      -14.81     15.24 o
  13   6  14       17.87       17.80     17.83 o
  14   6  14       20.47       -1.32     27.40 o
  15   6  14        0.86      -26.01     26.01 o
   1   7  14       84.37       71.62     15.23 o
   2   7  14        6.93      -12.18     12.18 o
   3   7  14       18.42       10.71     27.98 o
   4   7  14        3.86       -9.38     15.21 o
   5   7  14       15.92       36.29     18.10 o
   6   7  14       74.18       91.52     11.36 o
   7   7  14        3.45       -5.26      8.69 o
   8   7  14       14.84       20.30     10.59 o
   9   7  14        0.07       -2.49     14.21 o
  10   7  14      126.54      132.84     22.21 o
  11   7  14        1.19       -8.32     15.11 o
  12   7  14       38.56       29.15     18.51 o
  13   7  14        5.87      -29.67     29.67 o
  14   7  14       18.01       12.52     28.10 o
  15   7  14        0.34      -28.72     28.72 o
   0   8  14       21.10       16.11     23.74 o
   1   8  14        0.94        7.81     20.77 o
   2   8  14      201.90      170.06     25.70 o
   3   8  14       16.32        3.03     16.66 o
   4   8  14        0.12        3.39     16.79 o
   5   8  14        5.42       -2.04     23.32 o
   6   8  14       13.75       -1.23      8.71 o
   7   8  14        4.92       -6.51     11.59 o
   8   8  14        6.39      -13.10     13.10 o
   9   8  14        3.80       -4.28     15.38 o
  10   8  14        2.89       -7.36     14.50 o
  11   8  14        0.49        7.22     15.48 o
  12   8  14        6.99       -1.70     34.76 o
  13   8  14        6.33       16.96     38.15 o
  14   8  14       16.54       29.39     30.84 o
   1   9  14       33.10       10.65     18.22 o
   2   9  14       77.46       57.05     21.56 o
   3   9  14       49.51       35.99     20.02 o
   4   9  14        1.93      -14.29     17.08 o
   5   9  14        5.23       19.41     14.78 o
   6   9  14       51.25       61.87     12.80 o
   7   9  14       10.40       18.36     15.75 o
   8   9  14       24.92       19.23     16.46 o
   9   9  14        4.45        5.83     16.96 o
  10   9  14       27.59       -5.09     32.22 o
  11   9  14        2.21       32.22     37.30 o
  12   9  14        9.27      -32.22     32.22 o
  13   9  14        0.86      -32.22     33.91 o
   0  10  14       30.20        5.93     24.59 o
   1  10  14       64.80       71.62     22.69 o
   2  10  14       47.64       32.14     42.82 o
   3  10  14        3.51      -12.05     17.01 o
   4  10  14       63.30       37.50     18.03 o
   5  10  14        0.01       -4.70     14.48 o
   6  10  14       17.45       11.83     15.91 o
   7  10  14        0.56      -14.50     14.50 o
   8  10  14       40.38        5.09     31.37 o
   9  10  14        7.42        4.24     33.07 o
  10  10  14        0.09      -17.80     33.07 o
  11  10  14        3.73      -11.87     36.46 o
  12  10  14       53.55       18.65     41.54 o
   1  11  14        0.00       -1.56     18.56 o
   2  11  14       94.06      104.16     25.16 o
   3  11  14        1.24        0.78     19.15 o
   4  11  14        7.28       -6.28     14.97 o
   5  11  14        3.09       -1.85     16.63 o
   6  11  14       43.15       31.37     34.76 o
   7  11  14       10.34       22.89     33.91 o
   8  11  14        0.40      -13.57     29.67 o
   9  11  14        0.18      -27.98     33.07 o
  10  11  14        2.31      -34.76     34.76 o
  11  11  14        0.50      -11.87     39.00 o
   0  12  14       50.76       55.11     34.76 o
   1  12  14        0.00      -18.88     18.88 o
   2  12  14        5.76       16.11     29.67 o
   3  12  14       17.97       11.02     30.52 o
   4  12  14       14.32       24.59     33.91 o
   5  12  14        0.01       -0.85     30.52 o
   6  12  14        5.07       30.52     36.46 o
   7  12  14        4.37      -16.96     32.22 o
   8  12  14        0.95       39.00     39.00 o
   2   1  15        5.69       11.87     16.11 o
   3   1  15      223.77      319.63     31.37 o
   4   1  15        0.01        6.51      9.02 o
   5   1  15        8.09        6.75     10.18 o
   6   1  15      190.90      238.45     22.33 o
   7   1  15       14.74       12.81     15.68 o
   8   1  15       21.63        8.65      9.30 o
   9   1  15        2.49       -9.04      9.09 o
  10   1  15      290.78      296.61     22.73 o
  11   1  15        1.79       -1.88      9.28 o
  12   1  15       51.82       51.00     12.03 o
  13   1  15       27.65       13.53     14.28 o
  14   1  15       13.23       -8.00     28.76 o
  15   1  15       22.78       -2.28     67.83 o
  16   1  15        1.25       -8.89     32.64 o
   0   2  15      541.13      473.09     38.15 o
   1   2  15        9.50        8.00     19.92 o
   2   2  15       31.01       26.71     13.79 o
   3   2  15       10.58       -0.64     13.48 o
   4   2  15      473.66      474.90     29.36 o
   5   2  15        2.65       -0.51      8.74 o
   6   2  15        5.92       -0.78     20.60 o
   7   2  15       33.02       15.54     16.77 o
   8   2  15      146.92      168.49     14.41 o
   9   2  15       18.71        5.88     10.07 o
  10   2  15       12.69       10.73     10.89 o
  11   2  15       29.54       26.40     12.14 o
  12   2  15       34.28       17.24     10.53 o
  13   2  15        4.31       -7.79     13.75 o
  14   2  15        5.10      -18.54     28.10 o
  15   2  15       18.12        7.31     31.37 o
  16   2  15        0.23      -21.63     33.07 o
   1   3  15      202.66      203.82     22.16 o
   2   3  15      288.44      267.03     24.27 o
   3   3  15       57.52       58.58     28.83 o
   4   3  15      759.28      792.89     40.77 o
   5   3  15       36.72       27.96     12.48 o
   6   3  15      392.62      398.31     17.53 o
   7   3  15       57.65       39.60     10.09 o
   8   3  15      119.31      127.91     13.35 o
   9   3  15       17.29       19.63     10.09 o
  10   3  15        0.82        7.82     12.19 o
  11   3  15       13.04        9.23     10.66 o
  12   3  15        6.28       -5.57     17.90 o
  13   3  15        0.25       19.52     15.11 o
  14   3  15        2.43      -26.67     26.67 o
  15   3  15        1.94      -28.93     52.14 o
  16   3  15        0.20       39.00     50.87 o
   0   4  15      196.76      187.37     33.07 o
   1   4  15       22.92       32.74     17.35 o
   2   4  15      143.35      104.18     32.64 o
   3   4  15        0.00       19.38     17.38 o
   4   4  15        2.31        6.69     17.38 o
   5   4  15        2.08       -3.16     18.23 o
   6   4  15      834.28      808.29     50.89 o
   7   4  15        0.01        3.32      8.77 o
   8   4  15       93.67      102.99     12.87 o
   9   4  15        0.00        4.94      9.85 o
  10   4  15        1.51       -0.59      9.84 o
  11   4  15        0.97       -3.43     10.47 o
  12   4  15        6.59       13.08     15.47 o
  13   4  15       11.99       22.62     17.62 o
  14   4  15        0.69      -12.95     43.66 o
  15   4  15        1.13      -30.23     30.23 o
   1   5  15       21.62       10.26     19.08 o
   2   5  15       75.15       86.71     27.55 o
   3   5  15        4.87      -18.23     18.23 o
   4   5  15       51.97       71.45     20.52 o
   5   5  15      188.56      236.41     29.67 o
   6   5  15       38.83       35.48     12.81 o
   7   5  15       90.42       84.48     14.81 o
   8   5  15      148.60      161.12     14.66 o
   9   5  15        0.06       -2.53      9.99 o
  10   5  15       34.09       40.78     13.66 o
  11   5  15        0.50      -12.09     13.11 o
  12   5  15        7.19       22.27     17.18 o
  13   5  15        4.59        0.63     18.04 o
  14   5  15        0.27      -12.34     26.19 o
  15   5  15        0.12      -20.88     39.85 o
   0   6  15        5.06       22.89     25.43 o
   1   6  15       21.75      -11.35     15.45 o
   2   6  15       25.47       32.66     18.28 o
   3   6  15        0.16       -8.32     15.48 o
   4   6  15      264.95      311.13     47.48 o
   5   6  15      143.22      147.53     24.38 o
   6   6  15        0.26       -7.05      8.60 o
   7   6  15      182.92      200.07     14.72 o
   8   6  15       24.08       30.11     10.61 o
   9   6  15        0.01       -2.33      9.95 o
  10   6  15       25.62       23.26     15.35 o
  11   6  15       13.24       -2.14     15.68 o
  12   6  15        3.75        9.11     16.99 o
  13   6  15        0.19        4.53     16.89 o
  14   6  15       12.11       29.67     41.54 o
  15   6  15        1.97       -5.09     45.78 o
   1   7  15        1.06       -4.24     16.19 o
   2   7  15      130.33       78.95     21.56 o
   3   7  15        3.19        3.12     16.00 o
   4   7  15       52.51       43.03     19.42 o
   5   7  15        5.56       16.61     18.22 o
   6   7  15       27.04       43.74      9.98 o
   7   7  15       87.41       94.06     12.23 o
   8   7  15        9.17        8.61      9.71 o
   9   7  15      107.60       75.01     19.68 o
  10   7  15       51.61       50.92     24.59 o
  11   7  15      109.44       94.07     21.10 o
  12   7  15        0.12        3.58     16.96 o
  13   7  15       12.95       19.50     39.00 o
  14   7  15        6.98      -24.59     34.76 o
   0   8  15      346.13      349.30     46.63 o
   1   8  15       29.76       36.72     19.42 o
   2   8  15        5.32       24.18     28.83 o
   3   8  15       45.93       39.46     19.54 o
   4   8  15        8.33       17.80     17.68 o
   5   8  15       24.82       24.51     19.16 o
   6   8  15       10.31       25.16      9.60 o
   7   8  15        4.61        7.98      9.83 o
   8   8  15        1.60      -13.39     14.77 o
   9   8  15        4.04       -8.23     15.37 o
  10   8  15        6.75        6.10     17.04 o
  11   8  15       16.77       19.91     18.27 o
  12   8  15       14.38      -29.67     33.07 o
  13   8  15        1.60       35.61     41.54 o
   1   9  15      176.37      117.15     35.18 o
   2   9  15       91.50       68.91     22.80 o
   3   9  15       19.79       -3.17     16.89 o
   4   9  15        0.17      -10.00     16.89 o
   5   9  15        9.60        4.61     15.48 o
   6   9  15       27.35       27.11     10.18 o
   7   9  15       98.94      113.87     21.53 o
   8   9  15      127.74      131.80     23.47 o
   9   9  15       17.54       23.35     17.93 o
  10   9  15        0.20        1.70     32.22 o
  11   9  15        0.03      -16.96     34.76 o
  12   9  15       11.59       17.80     37.30 o
   0  10  15        5.74       27.98     27.13 o
   1  10  15        2.02       -9.40     16.75 o
   2  10  15       38.75       46.92     21.12 o
   3  10  15       16.13        0.20     18.82 o
   4  10  15        4.08       15.21     22.47 o
   5  10  15       28.09        9.17     15.44 o
   6  10  15        1.61       -8.99     15.55 o
   7  10  15        0.07       -0.98     16.23 o
   8  10  15       31.14       23.74     33.91 o
   9  10  15        3.67       52.57     39.00 o
  10  10  15        3.48       82.24     40.70 o
  11  10  15        7.16      -14.41     34.76 o
   1  11  15       46.81       22.41     20.96 o
   2  11  15        1.08       -7.63     17.87 o
   3  11  15       23.88       19.57     20.96 o
   4  11  15       11.92       11.55     17.06 o
   5  11  15       18.49        4.22     16.14 o
   6  11  15       10.83       44.93     36.46 o
   7  11  15        1.10      -27.13     27.13 o
   8  11  15        0.11      -31.37     31.37 o
   9  11  15        0.01       12.72     38.15 o
  10  11  15        1.56       22.04     39.85 o
   0  12  15        3.06       -0.85     27.13 o
   1  12  15        1.23        4.47     20.68 o
   2  12  15        1.77        9.72     21.23 o
   3  12  15        1.60       10.17     29.67 o
   4  12  15        2.07       -0.85     31.37 o
   5  12  15        4.86       34.76     36.46 o
   6  12  15        5.89      -21.20     28.83 o
   7  12  15        0.25       18.65     37.30 o
   8  12  15        6.23      -31.37     31.37 o
   3   0  16      524.68      497.67     34.76 o
   4   0  16       97.65       72.91     21.20 o
   5   0  16       52.66       83.93     23.74 o
   6   0  16       12.59       22.89     20.35 o
   7   0  16       47.92       39.00     22.89 o
   8   0  16       20.84        2.07     14.95 o
   9   0  16       19.60       11.91     13.27 o
  10   0  16      107.46      135.12     19.53 o
  11   0  16       27.51       33.12     15.45 o
  12   0  16       41.47       39.93     16.81 o
  13   0  16        2.30      -10.90     15.28 o
  14   0  16        6.67       -5.09     41.54 o
  15   0  16        3.37      -42.39     42.39 o
   2   1  16      490.75      434.93     36.46 o
   3   1  16      386.11      459.52     38.15 o
   4   1  16       67.36       44.57     13.35 o
   5   1  16      138.66      167.31     21.78 o
   6   1  16      129.54      134.61     19.42 o
   7   1  16        8.00        8.21     20.85 o
   8   1  16       18.97       30.96     10.70 o
   9   1  16        6.57       -6.03      9.88 o
  10   1  16        0.12       -3.44     10.65 o
  11   1  16       64.51       48.00     11.48 o
  12   1  16        1.26        1.42     10.40 o
  13   1  16       36.82       40.10     12.16 o
  14   1  16        1.87       12.90     31.16 o
  15   1  16       28.40       30.73     33.92 o
   0   2  16     2148.03     2169.58     95.80 o
   1   2  16      333.48      389.65     27.55 o
   2   2  16      450.57      463.09     26.55 o
   3   2  16      441.17      502.92     29.90 o
   4   2  16      257.20      279.23     33.49 o
   5   2  16       62.72       80.26     10.58 o
   6   2  16        0.14        1.23     11.85 o
   7   2  16       45.28       22.11     13.57 o
   8   2  16       66.99       38.08     11.33 o
   9   2  16        1.63       -5.18     11.35 o
  10   2  16      153.17      157.12     15.93 o
  11   2  16        2.00        6.12     10.72 o
  12   2  16        0.10       -0.72      9.95 o
  13   2  16        0.29        0.31     15.33 o
  14   2  16        0.11       -7.68     44.93 o
  15   2  16        2.34      -12.15     43.24 o
   1   3  16       80.35       62.94     33.91 o
   2   3  16      112.73      134.53     50.02 o
   3   3  16      507.33      572.14     34.76 o
   4   3  16       90.54       98.57     20.02 o
   5   3  16       55.15       30.90     10.92 o
   6   3  16      283.45      282.53     20.54 o
   7   3  16       49.45       45.31     18.97 o
   8   3  16       15.15       18.73     10.53 o
   9   3  16       25.00       25.28     10.71 o
  10   3  16        6.16       -0.22     10.62 o
  11   3  16       15.78       15.82     11.11 o
  12   3  16        2.17       12.02     11.26 o
  13   3  16        0.50       33.44     16.63 o
  14   3  16        0.22       20.27     30.27 o
  15   3  16        6.79      -26.64     30.16 o
   0   4  16       59.38       89.87     27.98 o
   1   4  16       79.46      105.73     25.43 o
   2   4  16      165.15      205.35     24.58 o
   3   4  16       46.50       19.12     24.16 o
   4   4  16       43.15       71.07     19.67 o
   5   4  16       25.20       53.01     20.08 o
   6   4  16       16.93       -0.22     14.34 o
   7   4  16       11.83       25.40      9.84 o
   8   4  16      105.89      113.37     20.41 o
   9   4  16        6.66        1.95     10.10 o
  10   4  16        1.99        9.33     10.99 o
  11   4  16        2.05       10.71     11.67 o
  12   4  16        7.67       -0.85     15.65 o
  13   4  16       29.59        9.60     19.72 o
  14   4  16        0.44      -24.71     29.81 o
  15   4  16        2.44      -15.26     48.33 o
   1   5  16        0.60      -14.56     24.16 o
   2   5  16       62.97       74.83     30.10 o
   3   5  16      151.51      177.06     45.36 o
   4   5  16       98.07      115.44     23.89 o
   5   5  16       47.38       50.51     20.15 o
   6   5  16        0.32       13.43     12.56 o
   7   5  16       55.01       46.37     10.85 o
   8   5  16        0.00       10.80     10.30 o
   9   5  16        6.93       -5.85      9.38 o
  10   5  16       46.46       34.73     11.98 o
  11   5  16        0.18       22.70     12.03 o
  12   5  16        0.04       -5.37     16.54 o
  13   5  16        0.01       -2.40     16.88 o
  14   5  16        9.17       12.72     43.24 o
   0   6  16       39.80       22.04     26.28 o
   1   6  16        0.58        4.06     16.66 o
   2   6  16        4.15       15.35     23.32 o
   3   6  16       16.48       -8.40     16.28 o
   4   6  16        2.60      -14.55     15.83 o
   5   6  16      163.11      157.90     26.05 o
   6   6  16       20.61       -2.64      9.64 o
   7   6  16        6.55        3.09     10.11 o
   8   6  16       16.37        2.59     10.02 o
   9   6  16       20.09       21.03     11.53 o
  10   6  16        1.19       -4.41     10.65 o
  11   6  16       11.99       -0.72     21.21 o
  12   6  16        1.47       29.20     17.55 o
  13   6  16        5.37       -8.11     17.17 o
  14   6  16        0.36       22.89     40.70 o
   1   7  16      190.46      178.44     69.10 o
   2   7  16       63.78       70.98     74.61 o
   3   7  16       29.83       -2.80     18.47 o
   4   7  16       76.30       61.51     23.74 o
   5   7  16       10.70       -4.73     17.87 o
   6   7  16        0.55       14.15     15.15 o
   7   7  16        1.73       -5.14      9.35 o
   8   7  16        0.04       -4.35      9.75 o
   9   7  16        1.64        3.11     11.09 o
  10   7  16       22.28        9.67     16.93 o
  11   7  16        4.06       -3.88     16.00 o
  12   7  16        0.07       -5.94     17.09 o
  13   7  16        0.02       11.02     39.85 o
   0   8  16       44.39       11.87     26.28 o
   1   8  16       41.63       56.71     32.22 o
   2   8  16        8.11       16.05     18.22 o
   3   8  16       29.47       21.66     37.73 o
   4   8  16      141.13      145.57     26.55 o
   5   8  16        8.25       23.62     19.16 o
   6   8  16        0.54       -3.19     15.33 o
   7   8  16        8.96        1.91     10.83 o
   8   8  16        3.03       -0.42     10.64 o
   9   8  16       49.06       39.44     19.50 o
  10   8  16        0.48       -5.87     16.38 o
  11   8  16       16.51       20.49     19.05 o
  12   8  16        0.00      -32.22     32.22 o
   1   9  16       25.84       17.09     18.56 o
   2   9  16        3.40      -16.66     16.66 o
   3   9  16        2.95       26.94     20.77 o
   4   9  16       14.68       23.74     20.38 o
   5   9  16        0.52       -2.55     14.56 o
   6   9  16        6.40       12.19     16.14 o
   7   9  16        6.55        4.42     10.88 o
   8   9  16        2.60        4.88     16.96 o
   9   9  16       10.39        6.36     19.08 o
  10   9  16        6.95        4.38     24.16 o
  11   9  16        0.30       -0.85     36.46 o
  12   9  16        0.13        6.78     37.30 o
   0  10  16        5.11      -22.89     22.89 o
   1  10  16        0.00       -4.86     17.87 o
   2  10  16       21.68       -6.87     17.96 o
   3  10  16        7.12       10.52     18.71 o
   4  10  16       23.78       26.66     21.48 o
   5  10  16        3.05       -2.11     15.89 o
   6  10  16       27.73       54.31     19.83 o
   7  10  16        8.08       -4.95     16.41 o
   8  10  16       26.74       50.93     23.57 o
   9  10  16        3.46       33.07     39.00 o
  10  10  16        8.64       16.96     40.70 o
   1  11  16       13.32       -8.05     18.58 o
   2  11  16        8.41       18.19     21.56 o
   3  11  16        0.12       -0.31     21.56 o
   4  11  16        9.20      -11.11     16.11 o
   5  11  16        2.11      -16.44     16.44 o
   6  11  16        6.68       -4.02     17.84 o
   7  11  16       10.58      -17.80     34.76 o
   8  11  16        0.02       19.50     36.46 o
   9  11  16        0.60       42.39     39.85 o
   0  12  16       13.98       43.24     33.07 o
   1  12  16        2.68      -20.36     20.36 o
   2  12  16        0.01      -20.08     20.08 o
   3  12  16        5.03        5.09     33.07 o
   4  12  16        2.83        6.78     33.91 o
   5  12  16        0.00      -31.37     31.37 o
   6  12  16        6.02      -28.83     32.22 o
   7  12  16        0.02      -33.07     33.07 o
   2   1  17       72.17       74.61     20.35 o
   3   1  17      368.36      371.35     35.61 o
   4   1  17       14.61        7.36      9.88 o
   5   1  17       63.75       33.65     15.68 o
   6   1  17        5.48       -3.68     17.80 o
   7   1  17        5.84       -4.45     12.56 o
   8   1  17       17.91       21.80     10.45 o
   9   1  17       31.74       15.83     10.91 o
  10   1  17        1.77      -10.40     10.40 o
  11   1  17        6.51        7.05     11.23 o
  12   1  17       22.19       17.15     11.69 o
  13   1  17        1.86        5.81     11.27 o
  14   1  17        2.57      -21.09     31.71 o
  15   1  17        1.76      -27.16     32.67 o
   0   2  17       54.81       60.20     22.89 o
   1   2  17        8.37       16.60     34.76 o
   2   2  17        2.71        5.09     14.39 o
   3   2  17      137.25      146.33     19.42 o
   4   2  17       10.86      -13.40     13.40 o
   5   2  17       19.57       13.02     25.45 o
   6   2  17        2.30      -12.09     12.09 o
   7   2  17       17.23       -2.98     16.89 o
   8   2  17        4.63      -11.15     11.15 o
   9   2  17       48.33       47.65     16.69 o
  10   2  17       72.10       62.22     13.31 o
  11   2  17       11.93        3.01     11.11 o
  12   2  17        0.77       -4.26     11.23 o
  13   2  17        2.63        0.34     11.01 o
  14   2  17        6.56      -15.78     16.91 o
  15   2  17        3.08       -0.85     47.48 o
   1   3  17       41.09       42.02     36.03 o
   2   3  17        1.39       10.77     18.23 o
   3   3  17      227.05      224.74     24.27 o
   4   3  17        0.72      -14.61     14.61 o
   5   3  17      379.18      380.54     31.16 o
   6   3  17       40.49       39.75     14.07 o
   7   3  17        6.86      -12.95     12.95 o
   8   3  17       12.54       11.88     10.81 o
   9   3  17        4.21       -8.54     10.19 o
  10   3  17       20.01       23.15     11.78 o
  11   3  17        0.15       27.47     12.19 o
  12   3  17        1.76       10.48     12.35 o
  13   3  17        0.17       -6.52     15.54 o
  14   3  17        0.00       16.58     17.57 o
   0   4  17        5.53       39.85     24.59 o
   1   4  17       44.78       37.60     19.92 o
   2   4  17        0.21        0.50     16.75 o
   3   4  17       10.70       10.75     36.88 o
   4   4  17        4.39      -12.95     16.28 o
   5   4  17        2.02      -18.23     18.23 o
   6   4  17      204.55      219.55     19.73 o
   7   4  17      154.30      133.83     15.25 o
   8   4  17       31.19       27.71     14.16 o
   9   4  17        9.16        0.07     10.43 o
  10   4  17       47.17       31.18     15.07 o
  11   4  17        6.91        8.88     11.76 o
  12   4  17       14.64       23.69     15.56 o
  13   4  17        0.74       10.12     18.00 o
  14   4  17        0.66       -4.94     18.03 o
   1   5  17       41.71       36.46     19.18 o
   2   5  17        2.43      -16.75     16.75 o
   3   5  17       24.04       -1.08     33.91 o
   4   5  17        0.04        3.53     18.22 o
   5   5  17      211.87      209.78     28.16 o
   6   5  17       14.97       21.28     13.29 o
   7   5  17      200.12      190.78     17.38 o
   8   5  17       15.88        6.41     10.63 o
   9   5  17        6.44        5.85     11.28 o
  10   5  17       19.40       34.52     12.58 o
  11   5  17        3.22        6.76     11.79 o
  12   5  17        1.03       14.59     17.77 o
  13   5  17        0.26      -16.95     16.95 o
  14   5  17        8.16       14.44     21.83 o
   0   6  17       72.48       57.65     29.67 o
   1   6  17        7.76       11.57     18.47 o
   2   6  17        0.76       -4.47     17.87 o
   3   6  17        1.97      -16.75     16.75 o
   4   6  17       41.38       56.79     22.57 o
   5   6  17       23.44        4.66     39.42 o
   6   6  17       19.13       -1.59     20.37 o
   7   6  17       19.50       16.76     12.19 o
   8   6  17       45.93       57.69     15.09 o
   9   6  17       72.00       73.84     14.76 o
  10   6  17        6.33       15.07     11.96 o
  11   6  17       28.59        1.07     18.22 o
  12   6  17       14.99        4.63     18.22 o
  13   6  17        3.82        2.35     19.34 o
   1   7  17       10.56       25.01     19.78 o
   2   7  17        1.97       -8.95     17.62 o
   3   7  17       66.40      108.72     25.16 o
   4   7  17        0.00      -23.74     33.07 o
   5   7  17       38.08        4.72     18.71 o
   6   7  17       44.63       30.34     22.04 o
   7   7  17        0.65       -3.97      9.82 o
   8   7  17       37.77       43.95     12.23 o
   9   7  17        0.11       -5.86     10.93 o
  10   7  17       13.72        5.97     17.59 o
  11   7  17        4.83      -10.29     16.53 o
  12   7  17       10.16       19.55     19.64 o
   0   8  17      116.98      147.52     38.15 o
   1   8  17        1.32      -12.36     17.08 o
   2   8  17        4.92      -22.47     22.47 o
   3   8  17        0.31      -20.35     20.35 o
   4   8  17       15.87       12.30     19.42 o
   5   8  17       10.73       28.60     20.88 o
   6   8  17      113.96       79.18     19.32 o
   7   8  17        0.08        4.29     10.33 o
   8   8  17       41.52       61.29     13.47 o
   9   8  17       28.27       29.76     30.39 o
  10   8  17        8.90        5.52     18.23 o
  11   8  17       21.62        8.99     19.23 o
   1   9  17        2.15        5.37     27.98 o
   2   9  17        1.37       16.70     19.48 o
   3   9  17        3.00        3.52     17.96 o
   4   9  17        4.80        3.42     18.56 o
   5   9  17       20.43        3.48     20.02 o
   6   9  17        0.69        4.49     16.59 o
   7   9  17        3.70        3.83     11.32 o
   8   9  17        2.76      -12.49     15.87 o
   9   9  17        1.01      -15.05     16.95 o
  10   9  17        0.22       -1.57     19.62 o
  11   9  17       17.55       -4.24     38.15 o
   0  10  17       25.70       58.50     33.07 o
   1  10  17       42.76       -0.62     19.54 o
   2  10  17       69.40       69.07     25.43 o
   3  10  17       50.69       -1.96     19.92 o
   4  10  17        2.52      -11.72     19.76 o
   5  10  17        0.72      -11.45     16.79 o
   6  10  17        1.78       22.84     17.18 o
   7  10  17       14.02       20.36     19.00 o
   8  10  17        4.96      -11.90     18.21 o
   9  10  17        6.83       44.09     42.39 o
   1  11  17       21.79       43.92     27.13 o
   2  11  17        3.12       12.27     21.48 o
   3  11  17        2.72      -27.98     27.98 o
   4  11  17        3.26      -15.70     16.25 o
   5  11  17        0.32       -6.10     17.58 o
   6  11  17        4.53      -14.13     23.85 o
   7  11  17       11.93       10.17     38.15 o
   8  11  17        0.32       10.17     39.00 o
   0  12  17        0.03      -20.35     28.83 o
   1  12  17        4.97       24.51     35.18 o
   2  12  17        0.89      -21.28     21.28 o
   3  12  17       11.53       44.48     21.04 o
   4  12  17        8.68      -10.17     33.07 o
   5  12  17       29.65       25.43     37.30 o
   6  12  17        1.81      -16.96     35.61 o
   3   0  18       65.92       40.70     19.50 o
   4   0  18        0.76        2.54     19.50 o
   5   0  18      175.30      132.26     28.83 o
   6   0  18       32.01       40.70     25.43 o
   7   0  18       59.74       22.04     23.74 o
   8   0  18       16.86       12.34     21.62 o
   9   0  18       81.88       59.17     21.23 o
  10   0  18       28.63       14.55     16.21 o
  11   0  18       19.41       28.46     23.07 o
  12   0  18        2.01       -1.39     21.91 o
  13   0  18       96.32       86.65     21.00 o
  14   0  18       18.07      -15.26     45.78 o
   2   1  18        0.76      -16.96     16.96 o
   3   1  18       42.35       20.35     21.20 o
   4   1  18      126.52      107.98     17.31 o
   5   1  18       85.95       87.96     18.22 o
   6   1  18       15.64       32.96     17.08 o
   7   1  18        0.16      -15.55     15.55 o
   8   1  18        1.11       -1.30     10.20 o
   9   1  18        0.47        8.38     11.14 o
  10   1  18       11.84       26.95     12.64 o
  11   1  18       19.52       19.32     12.11 o
  12   1  18        2.93       -2.37     11.27 o
  13   1  18        0.28       -2.05     14.16 o
  14   1  18        0.10       -1.17     16.30 o
   0   2  18        6.08      -18.65     18.65 o
   1   2  18        0.92       -6.42     13.48 o
   2   2  18        9.35      -14.00     14.00 o
   3   2  18       27.13        1.05     15.28 o
   4   2  18        1.41      -11.93     22.89 o
   5   2  18       29.40       20.07     12.39 o
   6   2  18       10.48       33.81     13.59 o
   7   2  18       72.12       45.79     17.39 o
   8   2  18        5.43        3.55     10.37 o
   9   2  18       15.47        9.57     11.24 o
  10   2  18        9.52       15.61     11.76 o
  11   2  18       21.26        4.67     11.62 o
  12   2  18        0.88       -6.59     11.44 o
  13   2  18        6.75        7.44     11.94 o
  14   2  18        1.66        6.85     17.65 o
   1   3  18        4.20       -3.86     16.15 o
   2   3  18        8.84       -7.98     18.65 o
   3   3  18      104.41       80.71     22.47 o
   4   3  18       49.10       47.66     19.76 o
   5   3  18        2.38      -15.42     17.68 o
   6   3  18        0.35       -9.47     13.67 o
   7   3  18       96.70       99.91     24.75 o
   8   3  18       12.08        2.58     10.71 o
   9   3  18       10.33       -3.50     10.93 o
  10   3  18        2.49      -11.21     11.21 o
  11   3  18       18.27       17.05     12.16 o
  12   3  18        0.75       -2.87     12.13 o
  13   3  18       11.68        9.23     17.97 o
  14   3  18        4.28        2.40     20.68 o
   0   4  18       19.27       -2.54     23.74 o
   1   4  18        6.22      -11.41     32.22 o
   2   4  18        2.54        5.85     18.28 o
   3   4  18       30.90       28.38     18.82 o
   4   4  18        0.44        5.19     19.92 o
   5   4  18       78.99       75.20     22.16 o
   6   4  18       33.69       18.68     14.10 o
   7   4  18       70.63       38.22     13.00 o
   8   4  18        1.20       10.48     11.99 o
   9   4  18        1.13       -7.82     10.64 o
  10   4  18       26.99       24.55     12.14 o
  11   4  18        1.07       -8.64     11.71 o
  12   4  18        0.37       -8.74     12.98 o
  13   4  18       19.49       23.29     20.44 o
   1   5  18       50.05       48.75     20.98 o
   2   5  18        0.38      -15.20     17.87 o
   3   5  18        0.84       -9.33     29.67 o
   4   5  18        0.89        5.64     21.20 o
   5   5  18       37.61       50.45     21.80 o
   6   5  18       34.56       35.11     21.15 o
   7   5  18       32.81       29.68     11.09 o
   8   5  18        2.83       -9.19     10.46 o
   9   5  18       69.58       63.57     13.72 o
  10   5  18       14.08       12.06     12.49 o
  11   5  18       20.59       18.51     13.20 o
  12   5  18        5.84       10.59     18.58 o
  13   5  18        3.24       23.32     21.58 o
   0   6  18       74.18       78.00     32.22 o
   1   6  18        0.84        7.45     20.08 o
   2   6  18        8.73       -0.42     19.78 o
   3   6  18        0.27       -0.12     18.71 o
   4   6  18        7.29      -16.78     16.78 o
   5   6  18        1.98      -13.37     18.93 o
   6   6  18       15.33       17.04     19.91 o
   7   6  18      217.33      226.03     16.83 o
   8   6  18       30.00       32.86     13.29 o
   9   6  18       70.74       81.56     14.59 o
  10   6  18       14.70       14.85     12.58 o
  11   6  18       10.35       25.65     21.43 o
  12   6  18        0.21      -19.46     19.57 o
   1   7  18       36.43       49.32     21.56 o
   2   7  18        1.05      -10.12     18.47 o
   3   7  18        1.26      -16.15     16.15 o
   4   7  18       14.50       -5.77     18.32 o
   5   7  18        9.35       -2.05     18.71 o
   6   7  18       19.94       17.59     21.12 o
   7   7  18        1.27        1.98     10.60 o
   8   7  18        0.13        3.53     10.91 o
   9   7  18        0.35        2.72     11.75 o
  10   7  18        4.96        7.45     12.32 o
  11   7  18        2.03       10.26     19.57 o
  12   7  18        0.17       34.51     23.96 o
   0   8  18       50.37       -0.85     23.74 o
   1   8  18       43.27       53.07     24.16 o
   2   8  18        0.95        9.33     17.99 o
   3   8  18       28.75       22.50     20.37 o
   4   8  18        0.94        1.27     19.16 o
   5   8  18        3.22       -0.72     20.15 o
   6   8  18        5.48       17.02     16.79 o
   7   8  18       23.85        6.72     10.99 o
   8   8  18       13.64        5.62     11.80 o
   9   8  18       28.27       15.83     12.57 o
  10   8  18        0.00      -12.95     18.84 o
  11   8  18       15.88       17.39     24.27 o
   1   9  18       66.02        0.43     18.71 o
   2   9  18        3.35      -16.97     18.22 o
   3   9  18       46.34       33.64     21.56 o
   4   9  18        4.77        1.03     21.20 o
   5   9  18        2.24       -9.71     20.52 o
   6   9  18        8.56      -15.52     16.18 o
   7   9  18       38.59       41.92     13.13 o
   8   9  18        0.05       -1.48     18.32 o
   9   9  18        3.64       -5.71     20.93 o
  10   9  18        1.84        7.19     24.23 o
   0  10  18       25.30       23.74     31.37 o
   1  10  18       17.75      -16.46     18.56 o
   2  10  18       31.95      -18.82     18.82 o
   3  10  18        0.00      -19.31     19.31 o
   4  10  18        4.11      -12.72     19.78 o
   5  10  18       35.77       56.92     23.55 o
   6  10  18        3.89        6.92     18.92 o
   7  10  18        2.72      -16.46     18.08 o
   8  10  18        2.79      -17.78     17.78 o
   1  11  18       27.60       18.40     22.76 o
   2  11  18        0.03      -25.01     25.01 o
   3  11  18        5.06       -2.97     23.38 o
   4  11  18        0.19      -16.74     16.74 o
   5  11  18        0.74       33.24     21.53 o
   6  11  18        2.78      -10.83     28.73 o
   0  12  18        9.59        8.48     33.91 o
   1  12  18        1.52       -7.36     36.03 o
   2  12  18        0.35       34.94     35.18 o
   3  12  18        0.25      -15.49     18.01 o
   4  12  18        0.02      -22.04     32.22 o
   1   1  19        0.11       12.72     18.65 o
   2   1  19        0.94      -17.80     17.80 o
   3   1  19       10.81        4.24     21.20 o
   4   1  19        4.27      -16.53     16.53 o
   5   1  19       13.46       -6.75     15.28 o
   6   1  19        0.00       12.72     16.41 o
   7   1  19        6.09      -15.26     15.59 o
   8   1  19        0.54       -4.00     11.59 o
   9   1  19       32.67       11.95     12.38 o
  10   1  19        2.60       -1.80     12.46 o
  11   1  19        6.91       -0.05     12.08 o
  12   1  19        6.81        0.89     12.44 o
  13   1  19        0.62        3.63     12.13 o
   0   2  19        4.88       -1.70     20.35 o
   1   2  19       27.78       38.58     16.79 o
   2   2  19        0.04       -3.90     15.55 o
   3   2  19      102.05       99.53     20.36 o
   4   2  19        2.81      -10.05     16.15 o
   5   2  19        0.24        5.81     13.07 o
   6   2  19        1.65      -12.71     12.71 o
   7   2  19       32.76       35.32     28.51 o
   8   2  19        2.31       -7.73     11.06 o
   9   2  19       48.18       35.61     12.98 o
  10   2  19       12.88       11.17     13.07 o
  11   2  19        2.68       -8.29     13.04 o
  12   2  19        0.23      -12.05     12.05 o
  13   2  19        0.45        3.62     13.48 o
   1   3  19       11.55       17.88     17.68 o
   2   3  19       34.11       23.42     19.50 o
   3   3  19       23.75        4.92     18.28 o
   4   3  19       29.40       17.80     19.78 o
   5   3  19      126.27      115.74     24.27 o
   6   3  19       36.23       28.67     18.42 o
   7   3  19      156.68      111.09     19.29 o
   8   3  19        1.17       -4.63     11.03 o
   9   3  19       38.44        5.58     11.67 o
  10   3  19       26.75       41.02     12.97 o
  11   3  19        0.18       -5.87     12.00 o
  12   3  19        8.07       15.62     13.26 o
  13   3  19       10.69      -11.58     17.40 o
   0   4  19      178.80      155.15     35.61 o
   1   4  19       47.84       12.78     19.48 o
   2   4  19       13.44       19.08     19.78 o
   3   4  19      131.61      127.71     24.56 o
   4   4  19       37.50       70.97     22.48 o
   5   4  19       78.44       58.50     29.67 o
   6   4  19       70.71       83.16     24.83 o
   7   4  19        6.18       -5.09     11.78 o
   8   4  19        0.47        0.77     11.14 o
   9   4  19        0.00        2.49     11.93 o
  10   4  19       58.82       71.88     14.92 o
  11   4  19        3.29        1.99     12.92 o
  12   4  19        6.75       12.74     14.07 o
   1   5  19       46.26       69.47     23.08 o
   2   5  19       26.71       19.24     19.76 o
   3   5  19        4.29      -14.84     19.18 o
   4   5  19        1.97       -3.44     20.02 o
   5   5  19       24.19       17.47     21.39 o
   6   5  19        4.33      -17.07     18.93 o
   7   5  19       47.45       51.18     12.41 o
   8   5  19        5.76        8.09     11.28 o
   9   5  19       22.96       15.09     12.55 o
  10   5  19        5.46        5.27     15.62 o
  11   5  19       14.69       15.56     14.01 o
  12   5  19       18.03      -14.47     19.57 o
   0   6  19        9.98      -17.80     27.13 o
   1   6  19       18.50      -19.37     20.35 o
   2   6  19       15.45       17.13     23.32 o
   3   6  19       13.08       -0.10     20.52 o
   4   6  19       75.76       73.16     35.61 o
   5   6  19        0.95      -14.30     19.55 o
   6   6  19       31.46        9.56     20.86 o
   7   6  19        0.90        7.45     10.38 o
   8   6  19        0.13       -6.92     11.30 o
   9   6  19       22.15       17.20     12.75 o
  10   6  19        0.59        1.27     12.92 o
  11   6  19        0.44       -1.97     13.16 o
   1   7  19       28.50       -2.27     25.01 o
   2   7  19       11.13        8.02     19.54 o
   3   7  19       10.25        9.53     20.52 o
   4   7  19        2.44        2.75     19.55 o
   5   7  19        1.61      -18.12     18.12 o
   6   7  19        0.09       12.25     21.19 o
   7   7  19        0.89      -11.88     16.30 o
   8   7  19        1.00        2.46     11.76 o
   9   7  19        5.02       11.12     12.70 o
  10   7  19        5.19       -6.70     13.43 o
  11   7  19        6.25        2.75     22.43 o
   0   8  19       41.99       74.61     34.76 o
   1   8  19        8.30        9.09     19.54 o
   2   8  19       17.35        8.63     19.67 o
   3   8  19       11.72       -3.84     19.07 o
   4   8  19        0.80       -7.07     18.54 o
   5   8  19       21.13        5.65     21.36 o
   6   8  19       46.57       75.32     28.94 o
   7   8  19        0.51      -15.96     15.96 o
   8   8  19       25.61       20.47     12.71 o
   9   8  19        0.48      -11.71     12.40 o
  10   8  19        0.24       11.87     25.43 o
   1   9  19       21.67       -1.13     18.93 o
   2   9  19        3.40       18.27     20.68 o
   3   9  19        2.45      -11.39     20.08 o
   4   9  19        0.79       -8.57     19.48 o
   5   9  19       29.70       39.85     25.43 o
   6   9  19       26.07       41.32     24.03 o
   7   9  19        0.02       -5.19     18.01 o
   8   9  19        4.98       14.16     13.18 o
   0  10  19       27.21        1.70     29.67 o
   1  10  19        2.55       16.79     20.96 o
   2  10  19        9.84       11.24     21.23 o
   3  10  19        0.57       -9.74     20.88 o
   4  10  19        9.94        4.53     21.28 o
   5  10  19        0.00      -16.91     16.91 o
   6  10  19        7.40      -18.27     18.27 o
   7  10  19        5.46      -21.53     21.53 o
   1  11  19        4.98      -11.47     31.79 o
   2  11  19        2.56        1.70     22.80 o
   3  11  19        0.96      -11.45     22.18 o
   4  11  19        0.02       -9.60     18.68 o
   3   0  20       36.88       -0.85     20.35 o
   4   0  20       20.02       32.22     24.59 o
   5   0  20      177.41      174.65     33.07 o
   6   0  20       58.63       50.02     27.98 o
   7   0  20       11.36       27.98     27.98 o
   8   0  20        9.65       -4.21     17.35 o
   9   0  20        0.17       -3.68     18.22 o
  10   0  20       26.90       32.05     25.86 o
  11   0  20        9.20       10.60     20.38 o
  12   0  20        9.10       -4.44     17.00 o
   1   1  20      155.63      126.33     27.13 o
   2   1  20       82.10       61.04     25.43 o
   3   1  20      114.90       81.39     27.98 o
   4   1  20       39.64       34.52     19.92 o
   5   1  20       56.06       55.47     22.89 o
   6   1  20        2.52       24.63     17.01 o
   7   1  20       25.48       -3.18     23.32 o
   8   1  20       24.33       11.95     13.10 o
   9   1  20       21.55        9.11     12.19 o
  10   1  20        0.51       -6.54     12.87 o
  11   1  20       35.74       17.01     13.96 o
  12   1  20        0.17        9.14     14.22 o
   0   2  20      101.14       92.41     28.83 o
   1   2  20       11.80       -9.52     25.86 o
   2   2  20      169.37      121.57     21.23 o
   3   2  20        0.15      -12.01     16.75 o
   4   2  20       16.15        2.50     17.96 o
   5   2  20        4.23      -10.71     13.58 o
   6   2  20        9.23       -9.21     15.16 o
   7   2  20        1.07      -14.71     14.71 o
   8   2  20       17.10       -1.14     11.86 o
   9   2  20        1.61       -7.92     11.98 o
  10   2  20        0.56       -9.41     12.36 o
  11   2  20        0.27      -12.13     12.13 o
  12   2  20        0.54       -1.94     12.87 o
   1   3  20        7.37      -17.08     17.08 o
   2   3  20        2.63       -4.95     18.88 o
   3   3  20       77.91       43.24     21.58 o
   4   3  20       13.11        1.06     19.48 o
   5   3  20       16.47        6.77     19.92 o
   6   3  20        0.18      -13.75     22.22 o
   7   3  20       27.24        4.88     15.97 o
   8   3  20        6.04       10.80     11.87 o
   9   3  20       92.15       81.94     15.35 o
  10   3  20        0.21      -11.25     12.44 o
  11   3  20        1.73        7.31     13.45 o
  12   3  20        5.79        8.95     21.67 o
   0   4  20        6.11       25.43     27.98 o
   1   4  20       11.24        6.47     36.03 o
   2   4  20       10.20      -18.82     18.82 o
   3   4  20       12.24       30.10     20.38 o
   4   4  20       13.13       14.38     21.23 o
   5   4  20        0.14      -11.17     20.28 o
   6   4  20       11.10      -12.86     20.52 o
   7   4  20        9.22       -2.12     12.39 o
   8   4  20        0.91       -0.19     11.76 o
   9   4  20        5.70       -3.07     12.77 o
  10   4  20        3.64       21.24     13.44 o
  11   4  20       21.82       -8.94     13.31 o
   1   5  20        0.80      -19.16     19.16 o
   2   5  20       11.88       -5.30     22.47 o
   3   5  20        0.06      -18.88     18.88 o
   4   5  20       27.95       39.21     23.03 o
   5   5  20       28.78        5.77     20.77 o
   6   5  20        7.08      -12.85     38.15 o
   7   5  20       26.40       27.14     12.03 o
   8   5  20        5.71      -11.57     11.57 o
   9   5  20        0.00        6.97     12.92 o
  10   5  20        9.58        6.31     13.09 o
  11   5  20        1.68        6.69     13.76 o
   0   6  20       36.53       66.13     34.76 o
   1   6  20        9.20      -15.50     20.08 o
   2   6  20       55.15       41.75     63.16 o
   3   6  20       33.79       -6.47     20.75 o
   4   6  20       24.76       59.83     27.98 o
   5   6  20       34.69        8.78     22.57 o
   6   6  20        2.15       -9.11     22.89 o
   7   6  20        2.24       10.29     17.59 o
   8   6  20        0.59        3.25     12.54 o
   9   6  20        1.93        7.93     13.73 o
  10   6  20        2.07      -12.21     13.22 o
   1   7  20        3.13      -20.08     20.08 o
   2   7  20        9.71      -11.67     20.68 o
   3   7  20       40.16       50.87     26.28 o
   4   7  20        1.65      -14.62     20.70 o
   5   7  20       13.69       21.89     22.19 o
   6   7  20        0.06       -8.65     19.91 o
   7   7  20       10.20       -8.31     17.85 o
   8   7  20        4.17       -4.38     12.66 o
   9   7  20        0.55       -1.83     13.06 o
   0   8  20       12.09        7.63     29.67 o
   1   8  20        0.06      -20.35     20.35 o
   2   8  20        0.01       -0.87     20.15 o
   3   8  20        0.51      -18.93     18.93 o
   4   8  20        0.98       -0.07     20.07 o
   5   8  20        1.45       -7.83     25.01 o
   6   8  20        6.68        3.72     18.34 o
   7   8  20        9.95      -17.98     18.06 o
   8   8  20       15.38        9.90     13.42 o
   1   9  20        0.09       -7.71     23.74 o
   2   9  20        1.65      -16.82     19.92 o
   3   9  20        1.34      -20.40     29.67 o
   4   9  20        3.22        1.70     22.78 o
   5   9  20        0.10      -13.34     21.96 o
   6   9  20        0.33       13.35     18.69 o
   7   9  20        6.12       -1.38     22.69 o
   0  10  20       25.40       24.59     33.91 o
   1  10  20        0.04      -20.62     20.62 o
   2  10  20        0.01      -20.88     20.88 o
   3  10  20        1.57        9.92     21.80 o
   4  10  20        9.60      -16.23     23.54 o
   5  10  20        0.16      -18.34     18.34 o
   1   1  21       23.37       55.96     25.43 o
   2   1  21        5.00      -17.80     22.89 o
   3   1  21        1.71       14.41     25.43 o
   4   1  21        4.13        7.63     26.28 o
   5   1  21        5.30       -4.24     18.65 o
   6   1  21       17.18       -5.27     17.96 o
   7   1  21        0.26       -3.11     18.28 o
   8   1  21        0.77       -7.60     13.30 o
   9   1  21        0.17       -2.01     13.86 o
  10   1  21        8.91       -4.13     14.17 o
  11   1  21        1.05      -13.50     13.50 o
   0   2  21       14.89       27.13     26.28 o
   1   2  21        0.40      -15.66     17.01 o
   2   2  21       46.38       41.90     19.48 o
   3   2  21        5.18      -17.35     17.35 o
   4   2  21      132.24      123.06     23.36 o
   5   2  21        2.58        2.17     19.42 o
   6   2  21       24.37       16.35     16.32 o
   7   2  21       12.21       33.13     17.56 o
   8   2  21       31.51       24.68     13.43 o
   9   2  21       19.80       30.19     14.32 o
  10   2  21        0.69       -2.70     13.35 o
  11   2  21       14.49       -1.07     13.79 o
   1   3  21        0.15      -17.62     17.62 o
   2   3  21        1.16      -16.29     22.47 o
   3   3  21       15.64        9.93     37.30 o
   4   3  21        0.00      -18.64     19.42 o
   5   3  21        0.42       20.16     22.47 o
   6   3  21       18.86       11.91     21.37 o
   7   3  21        1.10       -7.51     16.21 o
   8   3  21        3.34      -13.64     13.64 o
   9   3  21        0.84        2.30     13.10 o
  10   3  21       30.77       31.95     15.04 o
  11   3  21        3.99      -34.76     42.39 o
   0   4  21        4.18       19.50     29.67 o
   1   4  21        0.02      -18.88     18.88 o
   2   4  21        0.46      -19.48     19.48 o
   3   4  21       14.99      -14.58     20.02 o
   4   4  21        6.27       -2.12     20.98 o
   5   4  21        5.05        8.48     21.48 o
   6   4  21       22.84      -15.94     25.86 o
   7   4  21        5.19      -15.35     15.35 o
   8   4  21        0.51      -11.99     11.99 o
   9   4  21        0.85        6.06     13.20 o
  10   4  21        5.31       15.90     14.35 o
   1   5  21       17.60       -0.42     21.58 o
   2   5  21        5.82      -20.28     20.28 o
   3   5  21        1.43       22.13     22.69 o
   4   5  21        9.17       -6.97     22.16 o
   5   5  21        1.10      -14.81     20.57 o
   6   5  21       21.83       29.29     24.44 o
   7   5  21        7.05       15.46     17.71 o
   8   5  21        8.90       -4.57     12.49 o
   9   5  21        2.53       -6.54     12.98 o
  10   5  21        2.91      -15.15     18.71 o
   0   6  21        2.54      -26.28     28.83 o
   1   6  21        8.73       -3.44     21.56 o
   2   6  21        0.39      -21.23     21.23 o
   3   6  21        0.14       -3.05     21.96 o
   4   6  21        2.18      -20.16     20.16 o
   5   6  21       21.38       -1.59     34.34 o
   6   6  21        6.11       31.25     24.42 o
   7   6  21       47.57       47.25     20.44 o
   8   6  21        0.00       -9.36     12.62 o
   9   6  21        6.94       -7.01     13.60 o
   1   7  21        0.71       -1.03     34.76 o
   2   7  21        0.51       18.08     22.43 o
   3   7  21        5.29      -25.43     25.43 o
   4   7  21        0.88      -20.35     20.35 o
   5   7  21        4.82      -14.18     21.20 o
   6   7  21       12.85       16.80     24.84 o
   7   7  21       24.57       29.73     20.41 o
   8   7  21        5.94       10.43     14.63 o
   0   8  21        0.15        5.93     30.52 o
   1   8  21        0.02      -19.48     19.48 o
   2   8  21        0.98       -5.20     22.04 o
   3   8  21        0.14      -13.93     20.75 o
   4   8  21       13.93       -6.74     44.93 o
   5   8  21        1.23       -2.83     23.00 o
   6   8  21        2.71      -14.89     18.55 o
   7   8  21       22.53        3.02     21.88 o
   1   9  21       20.13       27.15     23.36 o
   2   9  21       20.57       -3.55     21.80 o
   3   9  21       22.20       29.11     25.09 o
   4   9  21       14.86       34.50     26.63 o
   5   9  21        4.00       23.74     34.76 o
   0  10  21       31.61      -10.17     32.22 o
   1  10  21        0.97      -26.28     29.67 o
   3   0  22       13.18      -23.74     23.74 o
   4   0  22      120.87      111.91     32.22 o
   5   0  22       33.81       30.52     28.83 o
   6   0  22        0.58      -24.59     24.59 o
   7   0  22       13.95       37.30     30.52 o
   8   0  22        4.45        4.54     20.28 o
   9   0  22        7.57       13.08     27.98 o
  10   0  22        0.00       -9.70     21.28 o
   1   1  22        0.08      -23.74     23.74 o
   2   1  22       34.37       60.20     27.98 o
   3   1  22        0.64        2.54     26.28 o
   4   1  22       31.39       51.72     30.52 o
   5   1  22        0.13       13.77     24.16 o
   6   1  22        9.96        9.05     19.48 o
   7   1  22        1.64      -10.60     20.38 o
   8   1  22        3.89        0.36     14.30 o
   9   1  22        9.28        8.82     15.03 o
  10   1  22        1.04       -9.59     21.28 o
   0   2  22       82.45       57.65     29.67 o
   1   2  22        0.03       -7.98     30.10 o
   2   2  22       58.82       54.26     21.58 o
   3   2  22        0.01      -20.35     20.35 o
   4   2  22       17.05       13.57     28.83 o
   5   2  22       34.51       18.37     42.39 o
   6   2  22       14.62      -16.25     16.25 o
   7   2  22        0.17      -16.20     20.60 o
   8   2  22        2.87        6.67     13.31 o
   9   2  22        5.07        4.72     14.00 o
  10   2  22        7.60       17.89     20.38 o
   1   3  22        8.17       -7.92     19.48 o
   2   3  22        9.70        8.79     20.68 o
   3   3  22        6.03       18.82     21.28 o
   4   3  22        6.42      -30.50     37.30 o
   5   3  22       20.08       14.07     22.08 o
   6   3  22        7.14      -18.77     22.33 o
   7   3  22        0.49       -3.17     17.45 o
   8   3  22        0.02       19.17     14.12 o
   9   3  22        5.73       -3.82     14.13 o
  10   3  22        0.05       14.41     43.24 o
   0   4  22       61.77       14.41     31.37 o
   1   4  22        0.34       25.22     22.48 o
   2   4  22        7.92      -14.07     35.61 o
   3   4  22        2.67      -20.37     20.37 o
   4   4  22        0.07      -25.01     25.01 o
   5   4  22       30.73        8.29     23.83 o
   6   4  22        5.97      -21.12     21.12 o
   7   4  22        1.80      -13.99     13.99 o
   8   4  22        5.58       15.04     13.93 o
   9   4  22       15.30        2.69     18.63 o
   1   5  22       18.66       25.38     23.67 o
   2   5  22        1.64       -7.92     43.24 o
   3   5  22        0.08      -19.52     22.08 o
   4   5  22        0.02       15.39     25.43 o
   5   5  22        3.46      -22.08     22.08 o
   6   5  22       31.76       32.65     25.95 o
   7   5  22       13.17      -14.24     18.00 o
   8   5  22       17.24        6.08     17.37 o
   0   6  22        0.09       10.17     34.76 o
   1   6  22        0.99       -3.31     26.71 o
   2   6  22        4.16       -3.94     23.78 o
   3   6  22        0.32       12.66     24.56 o
   4   6  22        2.49      -22.80     22.80 o
   5   6  22        1.24      -13.19     23.42 o
   6   6  22        0.45       21.41     25.22 o
   7   6  22        0.43      -17.91     17.91 o
   1   7  22        0.02        4.47     25.16 o
   2   7  22        0.70      -24.16     24.16 o
   3   7  22        4.07       24.01     24.99 o
   4   7  22        4.66      -11.02     21.58 o
   5   7  22        7.07      -35.75     52.14 o
   0   8  22        5.12      -13.57     33.07 o
   1   8  22        0.21       -4.66     23.38 o
   2   8  22        7.13      -29.67     29.67 o
   3   8  22        1.89       -9.23     34.76 o
   4   8  22        6.60       -6.78     32.22 o
   2   1  23        3.58      -16.11     26.28 o
   3   1  23        0.48        0.00     27.98 o
   4   1  23       13.04       59.35     33.07 o
   5   1  23        8.26       11.84     20.08 o
   6   1  23        4.57       -3.67     19.76 o
   7   1  23        0.00      -14.16     21.12 o
   8   1  23        0.12      -10.05     14.83 o
   0   2  23        0.10        2.54     27.98 o
   1   2  23        1.66       -1.40     20.08 o
   2   2  23        1.30       -5.68     20.52 o
   3   2  23        0.00      -15.26     29.67 o
   4   2  23        3.58      -11.87     28.83 o
   5   2  23        8.60       39.85     32.22 o
   6   2  23        0.64       -8.78     20.35 o
   7   2  23        0.12      -26.62     26.62 o
   8   2  23       21.33       26.98     15.01 o
   1   3  23        4.54       -8.75     21.28 o
   2   3  23       14.11      -21.28     21.28 o
   3   3  23        0.00       -8.85     21.73 o
   4   3  23       17.05       -5.28     22.57 o
   5   3  23        1.22      -21.73     21.73 o
   6   3  23        0.27       -8.58     25.86 o
   7   3  23        0.24      -18.09     18.09 o
   8   3  23        0.09      -17.59     17.59 o
   0   4  23       29.68      -30.52     30.52 o
   1   4  23        4.31      -22.47     22.47 o
   2   4  23        0.12       16.37     36.03 o
   3   4  23        2.89        7.20     23.96 o
   4   4  23        8.63        4.95     25.22 o
   5   4  23        0.00      -17.80     50.87 o
   6   4  23        4.89       -5.10     25.22 o
   7   4  23        4.35        8.51     17.57 o
   1   5  23        3.37      -13.54     24.49 o
   2   5  23        0.01      -16.44     28.40 o
   3   5  23        0.84       35.62     26.36 o
   4   5  23        0.50      -22.69     22.69 o
   5   5  23        1.55      -19.95     23.01 o
   6   5  23       16.70      -36.46     36.46 o
   7   5  23        0.83      -20.35     41.54 o
   0   6  23        6.93       -2.54     36.46 o
   1   6  23        1.33        3.43     24.74 o
   2   6  23        7.14       13.24     46.21 o
   3   6  23        3.66       -4.14     25.35 o
   4   6  23        0.00      -12.69     24.74 o
   5   6  23        0.91      -25.43     39.85 o
   1   7  23        0.08      -23.38     23.38 o
   2   7  23        2.73        5.93     39.85 o
   4   0  24       10.08      -28.83     28.83 o
   5   0  24        4.00      -22.04     28.83 o
   6   0  24       15.74       22.89     32.22 o
   7   0  24        5.80      -30.52     30.52 o
   2   1  24        0.11      -23.74     28.83 o
   3   1  24        5.60      -28.83     29.67 o
   4   1  24       15.02        5.09     31.37 o
   5   1  24       11.93       35.50     22.76 o
   6   1  24       22.56       -9.50     22.33 o
   7   1  24       24.20        7.96     23.67 o
   0   2  24       13.20       41.54     33.07 o
   1   2  24        3.66      -20.38     20.38 o
   2   2  24        0.03      -21.56     21.56 o
   3   2  24        0.28        5.93     32.22 o
   4   2  24       12.98       -4.24     32.22 o
   5   2  24        7.97       42.39     33.91 o
   6   2  24       12.90      -18.09     22.33 o
   1   3  24       18.77       58.72     25.43 o
   2   3  24        3.36        2.12     23.98 o
   3   3  24        4.66      -24.96     37.73 o
   4   3  24        5.14        3.68     24.87 o
   5   3  24        4.62      -15.36     24.38 o
   6   3  24        0.06      -31.37     37.30 o
   0   4  24        2.93      -30.52     31.37 o
   1   4  24        1.87       -4.93     23.67 o
   2   4  24        0.00       13.18     24.49 o
   3   4  24       19.64       10.60     26.19 o
   4   4  24        0.16      -15.95     24.84 o
   5   4  24        8.68      -11.02     39.00 o
   1   5  24       29.91       26.02     26.96 o
   2   5  24        8.33       18.61     26.43 o
   3   5  24       29.17       40.64     29.03 o
   4   5  24        0.21      -36.46     36.46 o
   2   1  25        0.04      -28.83     31.37 o
   3   1  25       12.51       -8.48     33.07 o
   4   1  25        0.96      -16.96     31.37 o
   0   2  25        1.42      -20.35     33.07 o
   1   2  25        0.83      -18.23     22.78 o
   2   2  25        0.29      -19.50     33.07 o
   3   2  25        1.02        5.09     34.76 o
   4   2  25        0.21      -29.67     29.67 o
   1   3  25        5.39      -30.95     30.95 o
   2   3  25        6.38      -23.98     23.98 o
   3   3  25        4.05      -24.23     24.23 o
   0   4  25        0.27      -27.13     34.76 o
 
